# Supplementary material for: Development of photosynthetic carbon fixation model using multi-excitation wavelength fast repetition rate fluorometry in Lake Biwa
Source: PLoS One. 2021 Feb 2;16(2):e0238013. doi: 10.1371/journal.pone.0238013 (PMC7853527; doi:10.1371/journal.pone.0238013)
Supplement: S3 Table — (CSV) [file pone.0238013.s003.csv]

(Intercept)	Chl-a	Cryptopytes	Cyanobacteria	Diatom	DO%	Fv/Fm	NH4	NO2+NO3	Turbidity	PAR	PO4	SigmaPSII	Temperature	R^2	df	logLik	AIC	delta	weight
-9.27	0.13	0.07	-0.09	-0.06	1.32	-0.32	-0.03	0.09	0.12	NA	-0.04	1.01	1.29	0.67	14	-7726.33	15480.66	0.00	0.55
-9.30	0.13	0.07	-0.09	-0.06	1.32	-0.33	-0.03	0.09	0.12	0.00	-0.04	1.01	1.29	0.67	15	-7726.32	15482.64	1.98	0.21
-9.33	0.13	0.06	-0.09	-0.06	1.36	-0.32	-0.03	0.10	0.12	NA	NA	1.00	1.29	0.67	13	-7728.75	15483.50	2.84	0.13
-9.39	0.13	0.06	-0.09	-0.06	1.37	-0.33	-0.03	0.10	0.12	0.00	NA	1.00	1.29	0.67	14	-7728.65	15485.31	4.65	0.05
-9.60	0.13	0.07	-0.09	-0.06	1.39	-0.32	NA	0.09	0.10	NA	-0.04	1.04	1.28	0.67	13	-7730.08	15486.15	5.49	0.04
-9.67	0.13	0.07	-0.09	-0.06	1.40	-0.34	NA	0.09	0.10	0.00	-0.04	1.04	1.28	0.67	14	-7729.95	15487.90	7.24	0.01
-9.70	0.13	0.06	-0.09	-0.06	1.45	-0.32	NA	0.09	0.10	NA	NA	1.02	1.28	0.67	12	-7733.30	15490.61	9.94	0.00
-9.81	0.13	0.06	-0.09	-0.06	1.47	-0.34	NA	0.09	0.10	-0.01	NA	1.02	1.28	0.67	13	-7732.94	15491.88	11.22	0.00
-10.88	NA	0.07	-0.10	-0.04	1.66	-0.27	-0.02	0.09	0.15	NA	-0.04	0.82	1.43	0.66	13	-7747.01	15520.02	39.36	0.00
-10.75	NA	0.07	-0.10	-0.04	1.63	-0.26	-0.03	0.09	0.15	0.00	-0.04	0.83	1.42	0.66	14	-7746.76	15521.53	40.86	0.00
-10.93	NA	0.06	-0.10	-0.04	1.71	-0.27	-0.03	0.09	0.16	NA	NA	0.81	1.43	0.66	12	-7749.46	15522.92	42.26	0.00
-11.12	NA	0.07	-0.10	-0.04	1.71	-0.28	NA	0.08	0.14	NA	-0.04	0.85	1.42	0.66	12	-7749.66	15523.32	42.66	0.00
-10.86	NA	0.06	-0.10	-0.04	1.69	-0.26	-0.03	0.09	0.16	0.00	NA	0.81	1.42	0.66	13	-7749.38	15524.76	44.09	0.00
-11.04	NA	0.07	-0.10	-0.04	1.70	-0.27	NA	0.08	0.14	0.00	-0.04	0.85	1.42	0.66	13	-7749.57	15525.15	44.49	0.00
-11.20	NA	0.06	-0.10	-0.04	1.77	-0.27	NA	0.09	0.14	NA	NA	0.83	1.42	0.66	11	-7752.75	15527.50	46.84	0.00
-11.19	NA	0.06	-0.10	-0.04	1.77	-0.27	NA	0.09	0.14	0.00	NA	0.83	1.42	0.66	12	-7752.75	15529.50	48.83	0.00
-9.71	0.19	0.08	-0.08	-0.05	1.44	-0.36	NA	0.07	NA	-0.01	-0.05	1.10	1.21	0.66	13	-7753.34	15532.69	52.03	0.00
-9.51	0.19	0.08	-0.08	-0.05	1.39	-0.33	NA	0.07	NA	NA	-0.05	1.11	1.21	0.66	12	-7754.46	15532.92	52.25	0.00
-9.74	0.19	0.08	-0.09	-0.06	1.44	-0.37	0.00	0.07	NA	-0.01	-0.05	1.10	1.22	0.66	14	-7753.32	15534.65	53.99	0.00
-9.52	0.19	0.08	-0.08	-0.05	1.39	-0.33	0.00	0.07	NA	NA	-0.05	1.11	1.21	0.66	13	-7754.45	15534.91	54.24	0.00
-9.88	0.19	0.07	-0.08	-0.05	1.52	-0.36	NA	0.07	NA	-0.01	NA	1.09	1.21	0.66	12	-7757.60	15539.20	58.54	0.00
-9.62	0.19	0.07	-0.08	-0.05	1.46	-0.32	NA	0.07	NA	NA	NA	1.09	1.21	0.66	11	-7759.55	15541.09	60.43	0.00
-9.88	0.19	0.07	-0.08	-0.05	1.52	-0.36	0.00	0.07	NA	-0.01	NA	1.09	1.21	0.66	13	-7757.60	15541.20	60.54	0.00
-9.61	0.19	0.07	-0.08	-0.05	1.46	-0.32	0.00	0.07	NA	NA	NA	1.09	1.21	0.66	12	-7759.53	15543.07	62.40	0.00
-10.91	0.04	0.05	-0.10	NA	1.75	-0.25	-0.03	0.06	0.10	0.01	-0.03	0.86	1.27	0.66	14	-7768.38	15564.77	84.10	0.00
-11.19	0.04	0.05	-0.10	NA	1.82	-0.29	-0.03	0.06	0.09	NA	-0.03	0.85	1.27	0.66	13	-7769.51	15565.02	84.36	0.00
-10.26	0.14	NA	-0.08	-0.04	1.70	-0.30	-0.04	0.10	0.15	0.01	NA	1.14	0.97	0.66	13	-7769.53	15565.06	84.39	0.00
-10.50	0.15	NA	-0.08	-0.05	1.75	-0.33	-0.04	0.10	0.15	NA	NA	1.15	0.96	0.66	12	-7770.53	15565.06	84.40	0.00
-11.22	0.04	0.05	-0.10	NA	1.85	-0.28	-0.03	0.06	0.09	NA	NA	0.84	1.27	0.66	12	-7770.93	15565.86	85.19	0.00
-10.99	0.04	0.04	-0.10	NA	1.80	-0.25	-0.03	0.06	0.10	0.01	NA	0.84	1.27	0.66	13	-7770.17	15566.34	85.68	0.00
-10.50	0.15	NA	-0.08	-0.05	1.76	-0.33	-0.04	0.10	0.15	NA	0.01	1.14	0.97	0.66	13	-7770.40	15566.80	86.14	0.00
-10.26	0.14	NA	-0.08	-0.04	1.70	-0.30	-0.04	0.10	0.15	0.01	0.00	1.14	0.98	0.66	14	-7769.49	15566.99	86.32	0.00
-11.28	NA	0.05	-0.11	NA	1.82	-0.24	-0.03	0.06	0.11	0.01	-0.03	0.80	1.33	0.66	13	-7770.98	15567.97	87.31	0.00
-11.60	NA	0.05	-0.11	NA	1.90	-0.27	-0.03	0.06	0.11	NA	-0.03	0.79	1.33	0.66	12	-7772.31	15568.61	87.95	0.00
-11.63	NA	0.05	-0.11	NA	1.93	-0.27	-0.03	0.06	0.11	NA	NA	0.78	1.33	0.66	11	-7773.82	15569.65	88.99	0.00
-11.37	NA	0.05	-0.10	NA	1.87	-0.24	-0.03	0.07	0.12	0.01	NA	0.78	1.33	0.66	12	-7772.92	15569.83	89.17	0.00
-11.50	0.04	0.05	-0.10	NA	1.89	-0.29	NA	0.05	0.07	NA	-0.03	0.87	1.26	0.66	12	-7772.94	15569.88	89.21	0.00
-9.13	0.07	0.06	-0.10	-0.05	1.28	NA	-0.04	0.10	0.14	0.04	-0.03	0.94	1.39	0.66	14	-7771.10	15570.20	89.54	0.00
-11.29	0.04	0.05	-0.10	NA	1.84	-0.26	NA	0.06	0.08	0.01	-0.04	0.88	1.26	0.66	13	-7772.24	15570.49	89.82	0.00
-11.55	0.04	0.05	-0.10	NA	1.93	-0.28	NA	0.06	0.08	NA	NA	0.86	1.26	0.66	11	-7774.99	15571.98	91.31	0.00
-9.21	0.07	0.06	-0.09	-0.05	1.33	NA	-0.04	0.10	0.14	0.04	NA	0.93	1.39	0.66	13	-7773.01	15572.01	91.35	0.00
-11.86	NA	0.05	-0.11	NA	1.95	-0.27	NA	0.06	0.09	NA	-0.03	0.82	1.32	0.66	11	-7775.34	15572.67	92.01	0.00
-11.62	NA	0.05	-0.11	NA	1.90	-0.25	NA	0.06	0.10	0.01	-0.04	0.83	1.32	0.66	12	-7774.47	15572.93	92.27	0.00
-11.42	0.04	0.05	-0.10	NA	1.90	-0.26	NA	0.06	0.08	0.01	NA	0.86	1.26	0.66	12	-7774.64	15573.28	92.62	0.00
-10.97	0.14	NA	-0.08	-0.05	1.87	-0.33	NA	0.10	0.13	NA	NA	1.18	0.95	0.66	11	-7776.41	15574.81	94.15	0.00
-11.92	NA	0.05	-0.11	NA	2.00	-0.27	NA	0.06	0.10	NA	NA	0.81	1.32	0.66	10	-7777.44	15574.88	94.22	0.00
-10.82	0.14	NA	-0.08	-0.04	1.83	-0.31	NA	0.10	0.13	0.01	NA	1.17	0.96	0.66	12	-7775.94	15575.88	95.22	0.00
-11.75	NA	0.05	-0.11	NA	1.96	-0.25	NA	0.06	0.10	0.01	NA	0.81	1.32	0.66	11	-7776.97	15575.94	95.27	0.00
-10.97	0.14	NA	-0.08	-0.05	1.87	-0.33	NA	0.10	0.13	NA	0.00	1.17	0.96	0.66	12	-7776.40	15576.80	96.14	0.00
-10.82	0.14	NA	-0.08	-0.04	1.83	-0.31	NA	0.10	0.13	0.01	0.00	1.17	0.96	0.66	13	-7775.94	15577.87	97.21	0.00
-4.07	0.21	0.09	-0.11	-0.09	NA	-0.32	-0.05	0.10	0.14	0.02	-0.06	1.02	1.46	0.66	14	-7775.44	15578.89	98.23	0.00
-10.01	NA	0.06	-0.10	-0.04	1.47	NA	-0.04	0.10	0.16	0.04	-0.03	0.84	1.46	0.66	13	-7777.47	15580.95	100.29	0.00
-9.67	0.06	0.06	-0.10	-0.05	1.40	NA	NA	0.10	0.12	0.04	-0.04	0.97	1.39	0.66	13	-7777.66	15581.33	100.67	0.00
-4.12	0.22	0.09	-0.11	-0.09	NA	-0.37	-0.05	0.09	0.13	NA	-0.06	1.02	1.47	0.66	13	-7778.26	15582.52	101.86	0.00
-10.12	NA	0.06	-0.10	-0.04	1.52	NA	-0.04	0.10	0.16	0.04	NA	0.82	1.46	0.66	12	-7779.72	15583.45	102.78	0.00
-9.78	0.07	0.06	-0.10	-0.05	1.46	NA	NA	0.10	0.12	0.04	NA	0.95	1.38	0.66	12	-7780.27	15584.53	103.87	0.00
-10.41	NA	0.06	-0.10	-0.04	1.56	NA	NA	0.09	0.14	0.04	-0.04	0.88	1.45	0.66	12	-7782.88	15589.76	109.10	0.00
-3.87	0.22	0.08	-0.11	-0.09	NA	-0.31	-0.06	0.10	0.15	0.01	NA	0.99	1.47	0.66	13	-7782.92	15591.84	111.18	0.00
-9.64	0.11	0.08	-0.11	-0.03	1.43	-0.38	NA	NA	0.04	-0.02	-0.07	1.12	1.20	0.66	13	-7783.21	15592.41	111.75	0.00
-9.48	0.11	0.08	-0.11	-0.03	1.40	-0.37	-0.01	NA	0.05	-0.01	-0.07	1.11	1.20	0.66	14	-7782.52	15593.03	112.37	0.00
-10.55	NA	0.06	-0.10	-0.04	1.63	NA	NA	0.10	0.14	0.04	NA	0.86	1.45	0.66	11	-7785.76	15593.52	112.86	0.00
-3.92	0.23	0.08	-0.11	-0.09	NA	-0.36	-0.06	0.10	0.14	NA	NA	0.99	1.48	0.66	12	-7784.97	15593.95	113.29	0.00
-11.20	0.09	0.06	-0.10	NA	1.83	-0.30	NA	0.04	NA	NA	-0.04	0.95	1.21	0.66	11	-7785.99	15593.98	113.31	0.00
-9.32	0.11	0.07	-0.11	-0.03	1.36	-0.32	NA	NA	0.05	NA	-0.08	1.12	1.20	0.66	12	-7785.85	15595.69	115.03	0.00
-11.14	0.10	0.06	-0.10	NA	1.82	-0.30	0.00	0.04	NA	NA	-0.04	0.95	1.21	0.66	12	-7785.88	15595.77	115.11	0.00
-9.15	0.11	0.07	-0.11	-0.03	1.32	-0.32	-0.01	NA	0.05	NA	-0.08	1.11	1.20	0.66	13	-7784.90	15595.79	115.13	0.00
-11.17	0.09	0.06	-0.10	NA	1.82	-0.29	NA	0.04	NA	0.00	-0.04	0.95	1.21	0.66	12	-7785.97	15595.95	115.28	0.00
-11.10	0.10	0.06	-0.10	NA	1.81	-0.29	0.00	0.04	NA	0.00	-0.04	0.95	1.21	0.66	13	-7785.87	15597.73	117.07	0.00
-11.25	0.10	0.05	-0.10	NA	1.88	-0.29	NA	0.05	NA	NA	NA	0.94	1.21	0.66	10	-7789.39	15598.78	118.12	0.00
-11.17	0.10	0.05	-0.10	NA	1.86	-0.29	-0.01	0.05	NA	NA	NA	0.93	1.21	0.66	11	-7789.18	15600.36	119.70	0.00
-9.69	0.14	0.08	-0.10	-0.03	1.45	-0.39	NA	NA	NA	-0.02	-0.07	1.14	1.18	0.66	12	-7788.21	15600.41	119.75	0.00
-11.31	0.10	0.05	-0.10	NA	1.89	-0.30	NA	0.05	NA	0.00	NA	0.93	1.21	0.66	11	-7789.34	15600.69	120.02	0.00
-11.22	0.10	0.06	-0.10	NA	1.87	-0.30	-0.01	0.05	NA	0.00	NA	0.93	1.21	0.66	12	-7789.14	15602.29	121.62	0.00
-9.70	0.14	0.08	-0.10	-0.03	1.45	-0.39	0.00	NA	NA	-0.02	-0.07	1.14	1.18	0.66	13	-7788.20	15602.41	121.75	0.00
-4.16	0.22	0.09	-0.11	-0.09	NA	-0.34	NA	0.09	0.11	0.01	-0.08	1.06	1.47	0.66	13	-7788.74	15603.48	122.82	0.00
-9.33	0.14	0.08	-0.10	-0.03	1.37	-0.33	NA	NA	NA	NA	-0.08	1.15	1.17	0.65	11	-7791.63	15605.26	124.60	0.00
-4.19	0.23	0.10	-0.11	-0.09	NA	-0.39	NA	0.09	0.11	NA	-0.07	1.06	1.48	0.66	12	-7790.71	15605.42	124.76	0.00
-9.32	0.14	0.08	-0.10	-0.03	1.37	-0.33	0.00	NA	NA	NA	-0.08	1.15	1.17	0.65	12	-7791.63	15607.26	126.60	0.00
-11.85	NA	NA	-0.09	-0.02	2.05	-0.23	-0.03	0.10	0.19	0.02	NA	0.95	1.11	0.65	12	-7791.80	15607.60	126.94	0.00
-11.34	0.07	NA	-0.09	NA	1.96	-0.25	-0.04	0.08	0.13	0.02	NA	0.99	1.03	0.65	12	-7792.27	15608.54	127.88	0.00
-9.70	0.11	0.07	-0.11	-0.03	1.51	-0.37	-0.02	NA	0.05	-0.02	NA	1.08	1.20	0.66	13	-7791.31	15608.63	127.97	0.00
-9.90	0.11	0.07	-0.11	-0.03	1.55	-0.38	NA	NA	0.04	-0.02	NA	1.09	1.20	0.65	12	-7792.41	15608.81	128.15	0.00
-11.85	NA	NA	-0.09	-0.02	2.05	-0.23	-0.03	0.10	0.19	0.02	0.00	0.95	1.11	0.65	13	-7791.78	15609.56	128.90	0.00
-11.34	0.07	NA	-0.09	NA	1.96	-0.25	-0.04	0.08	0.13	0.02	0.00	0.99	1.03	0.65	13	-7792.27	15610.54	129.88	0.00
-12.35	NA	NA	-0.09	-0.02	2.16	-0.28	-0.03	0.09	0.18	NA	NA	0.95	1.10	0.65	11	-7794.66	15611.32	130.66	0.00
-11.80	0.07	NA	-0.09	NA	2.07	-0.31	-0.03	0.07	0.12	NA	NA	0.99	1.02	0.65	11	-7795.03	15612.06	131.39	0.00
-12.34	NA	NA	-0.09	-0.02	2.17	-0.28	-0.03	0.09	0.18	NA	0.01	0.94	1.10	0.65	12	-7794.45	15612.90	132.24	0.00
-11.80	0.07	NA	-0.09	NA	2.07	-0.30	-0.04	0.07	0.12	NA	0.01	0.99	1.02	0.65	12	-7794.96	15613.93	133.27	0.00
-12.28	NA	NA	-0.09	-0.02	2.15	-0.24	NA	0.09	0.17	0.01	NA	0.99	1.09	0.65	11	-7796.65	15615.31	134.65	0.00
-9.26	0.10	0.06	-0.11	-0.03	1.42	-0.30	-0.02	NA	0.06	NA	NA	1.09	1.19	0.65	12	-7795.86	15615.71	135.05	0.00
-10.56	NA	0.05	-0.10	NA	1.65	NA	-0.04	0.07	0.12	0.04	-0.03	0.82	1.37	0.65	12	-7796.15	15616.30	135.64	0.00
-9.95	0.14	0.07	-0.10	-0.03	1.57	-0.39	NA	NA	NA	-0.02	NA	1.12	1.18	0.65	11	-7797.39	15616.79	136.13	0.00
-9.49	0.10	0.06	-0.11	-0.03	1.47	-0.30	NA	NA	0.05	NA	NA	1.10	1.19	0.65	11	-7797.46	15616.93	136.26	0.00
-12.28	NA	NA	-0.09	-0.02	2.15	-0.24	NA	0.09	0.17	0.01	0.00	0.99	1.09	0.65	12	-7796.65	15617.31	136.64	0.00
-12.67	NA	NA	-0.10	-0.02	2.24	-0.28	NA	0.09	0.17	NA	NA	0.98	1.08	0.65	10	-7798.66	15617.32	136.66	0.00
-10.65	NA	0.04	-0.10	NA	1.70	NA	-0.04	0.08	0.13	0.04	NA	0.80	1.37	0.65	11	-7797.91	15617.82	137.16	0.00
-10.35	0.06	0.06	-0.11	NA	1.63	-0.30	-0.02	NA	0.05	NA	-0.06	0.99	1.21	0.65	12	-7796.94	15617.87	137.21	0.00
-10.46	0.01	0.05	-0.10	NA	1.64	NA	-0.04	0.07	0.12	0.04	-0.03	0.83	1.36	0.65	13	-7796.00	15617.99	137.33	0.00
-10.56	0.06	0.06	-0.11	NA	1.67	-0.30	NA	NA	0.04	NA	-0.06	1.01	1.21	0.65	11	-7798.18	15618.35	137.69	0.00
-11.86	0.06	NA	-0.09	NA	2.09	-0.26	NA	0.07	0.11	0.01	NA	1.02	1.02	0.65	11	-7798.25	15618.50	137.84	0.00
-9.93	0.14	0.07	-0.10	-0.03	1.57	-0.39	0.00	NA	NA	-0.02	NA	1.11	1.17	0.65	12	-7797.37	15618.74	138.08	0.00
-10.88	NA	0.08	-0.12	-0.02	1.70	-0.31	NA	NA	0.08	-0.01	-0.07	0.95	1.33	0.65	12	-7797.45	15618.89	138.23	0.00
-10.62	NA	0.07	-0.12	-0.02	1.64	-0.28	NA	NA	0.08	NA	-0.07	0.97	1.32	0.65	11	-7798.55	15619.10	138.44	0.00
-12.67	NA	NA	-0.10	-0.02	2.24	-0.28	NA	0.09	0.17	NA	0.01	0.98	1.09	0.65	11	-7798.61	15619.21	138.55	0.00
-10.51	0.06	0.06	-0.11	NA	1.66	-0.32	-0.02	NA	0.05	0.00	-0.06	0.99	1.21	0.65	13	-7796.66	15619.32	138.65	0.00
-10.53	0.01	0.04	-0.10	NA	1.68	NA	-0.04	0.08	0.12	0.04	NA	0.82	1.36	0.65	12	-7797.70	15619.40	138.74	0.00
-10.73	0.06	0.06	-0.11	NA	1.71	-0.32	NA	NA	0.04	-0.01	-0.06	1.00	1.21	0.65	12	-7797.81	15619.62	138.95	0.00
-10.49	NA	0.07	-0.12	-0.02	1.61	-0.28	-0.01	NA	0.08	NA	-0.07	0.96	1.32	0.65	12	-7797.90	15619.80	139.14	0.00
-10.76	NA	0.08	-0.12	-0.02	1.67	-0.31	-0.01	NA	0.08	-0.01	-0.07	0.94	1.33	0.65	13	-7796.94	15619.87	139.21	0.00
-12.21	0.07	NA	-0.09	NA	2.17	-0.30	NA	0.07	0.10	NA	NA	1.02	1.01	0.65	10	-7800.09	15620.19	139.52	0.00
-11.85	0.06	NA	-0.09	NA	2.08	-0.26	NA	0.07	0.11	0.01	-0.01	1.03	1.01	0.65	12	-7798.18	15620.35	139.69	0.00
-12.01	NA	NA	-0.10	NA	2.10	-0.22	-0.04	0.08	0.16	0.02	NA	0.91	1.10	0.65	11	-7799.25	15620.50	139.83	0.00
-12.13	NA	0.08	-0.10	-0.02	1.96	-0.25	0.02	0.05	NA	NA	-0.06	0.86	1.41	0.65	12	-7798.61	15621.21	140.55	0.00
-12.21	0.07	NA	-0.09	NA	2.17	-0.30	NA	0.07	0.10	NA	0.00	1.02	1.01	0.65	11	-7800.09	15622.19	141.52	0.00
-12.27	NA	0.09	-0.10	-0.02	1.99	-0.27	0.02	0.05	NA	-0.01	-0.06	0.85	1.41	0.65	13	-7798.24	15622.48	141.82	0.00
-12.01	NA	NA	-0.10	NA	2.10	-0.22	-0.04	0.08	0.16	0.02	0.00	0.91	1.10	0.65	12	-7799.25	15622.50	141.83	0.00
-3.92	0.22	0.09	-0.11	-0.09	NA	-0.33	NA	0.10	0.11	0.01	NA	1.03	1.49	0.65	12	-7799.49	15622.99	142.33	0.00
-3.95	0.23	0.09	-0.11	-0.10	NA	-0.37	NA	0.10	0.11	NA	NA	1.03	1.50	0.65	11	-7800.64	15623.27	142.61	0.00
-12.01	NA	0.09	-0.10	-0.01	1.94	-0.25	NA	0.05	NA	NA	-0.06	0.84	1.41	0.65	11	-7800.95	15623.91	143.24	0.00
-12.12	NA	0.09	-0.10	-0.02	1.96	-0.27	NA	0.05	NA	0.00	-0.05	0.83	1.41	0.65	12	-7800.71	15625.41	144.75	0.00
-12.58	NA	NA	-0.10	NA	2.23	-0.28	-0.03	0.08	0.15	NA	NA	0.91	1.09	0.65	10	-7802.82	15625.65	144.98	0.00
-11.04	NA	0.07	-0.12	NA	1.76	-0.28	NA	NA	0.07	NA	-0.07	0.93	1.29	0.65	10	-7802.88	15625.76	145.10	0.00
-10.51	0.09	0.07	-0.11	NA	1.67	-0.31	NA	NA	NA	NA	-0.07	1.03	1.19	0.65	10	-7802.89	15625.78	145.11	0.00
-10.98	NA	0.05	-0.11	NA	1.75	NA	NA	0.07	0.10	0.04	-0.04	0.86	1.36	0.65	11	-7801.93	15625.87	145.21	0.00
-10.88	NA	0.07	-0.12	NA	1.72	-0.28	-0.01	NA	0.07	NA	-0.06	0.92	1.29	0.65	11	-7801.99	15625.97	145.31	0.00
-10.75	0.09	0.07	-0.11	NA	1.72	-0.33	NA	NA	NA	-0.01	-0.06	1.02	1.19	0.65	11	-7802.17	15626.33	145.67	0.00
-9.49	0.14	0.07	-0.10	-0.02	1.48	-0.31	NA	NA	NA	NA	NA	1.12	1.17	0.65	10	-7803.56	15627.13	146.47	0.00
-11.20	NA	0.07	-0.12	NA	1.80	-0.30	NA	NA	0.06	-0.01	-0.06	0.93	1.29	0.65	11	-7802.58	15627.16	146.50	0.00
-12.57	NA	NA	-0.10	NA	2.24	-0.28	-0.03	0.08	0.15	NA	0.01	0.90	1.10	0.65	11	-7802.69	15627.39	146.72	0.00
-11.03	NA	0.07	-0.12	NA	1.76	-0.29	-0.01	NA	0.07	0.00	-0.06	0.92	1.29	0.65	12	-7801.75	15627.50	146.84	0.00
-10.46	0.09	0.07	-0.11	NA	1.66	-0.31	0.00	NA	NA	NA	-0.06	1.03	1.18	0.65	11	-7802.82	15627.65	146.99	0.00
-10.94	0.00	0.05	-0.11	NA	1.74	NA	NA	0.07	0.10	0.04	-0.04	0.86	1.35	0.65	12	-7801.91	15627.81	147.15	0.00
-10.71	0.09	0.07	-0.11	NA	1.71	-0.33	0.00	NA	NA	-0.01	-0.06	1.02	1.19	0.65	12	-7802.12	15628.23	147.57	0.00
-11.11	NA	0.04	-0.11	NA	1.81	NA	NA	0.07	0.10	0.04	NA	0.84	1.36	0.65	10	-7804.33	15628.65	147.99	0.00
-12.30	NA	0.07	-0.10	NA	2.03	-0.26	0.01	0.04	NA	NA	-0.05	0.84	1.36	0.65	11	-7803.38	15628.77	148.11	0.00
-12.46	NA	NA	-0.10	NA	2.21	-0.23	NA	0.08	0.14	0.01	NA	0.95	1.08	0.65	10	-7804.40	15628.79	148.13	0.00
-12.19	NA	0.08	-0.10	NA	2.01	-0.25	NA	0.04	NA	NA	-0.05	0.82	1.37	0.65	10	-7804.46	15628.93	148.27	0.00
-9.44	0.14	0.07	-0.10	-0.02	1.47	-0.31	0.00	NA	NA	NA	NA	1.12	1.17	0.65	11	-7803.47	15628.94	148.28	0.00
-10.62	0.06	0.06	-0.11	NA	1.74	-0.32	-0.02	NA	0.05	-0.01	NA	0.97	1.21	0.65	12	-7803.16	15630.32	149.66	0.00
-11.05	0.01	0.04	-0.11	NA	1.80	NA	NA	0.07	0.10	0.04	NA	0.85	1.35	0.65	11	-7804.28	15630.55	149.89	0.00
-12.45	NA	NA	-0.10	NA	2.20	-0.23	NA	0.08	0.14	0.02	0.00	0.95	1.08	0.65	11	-7804.36	15630.71	150.05	0.00
-12.33	NA	0.07	-0.11	NA	2.04	-0.26	0.01	0.04	NA	0.00	-0.05	0.84	1.36	0.65	12	-7803.36	15630.73	150.06	0.00
-12.22	NA	0.08	-0.10	NA	2.01	-0.26	NA	0.04	NA	0.00	-0.05	0.82	1.37	0.65	11	-7804.45	15630.90	150.23	0.00
-10.28	0.06	0.06	-0.11	NA	1.66	-0.29	-0.02	NA	0.05	NA	NA	0.99	1.20	0.65	11	-7804.50	15631.00	150.33	0.00
-10.88	0.06	0.06	-0.11	NA	1.80	-0.33	NA	NA	0.04	-0.01	NA	0.98	1.21	0.65	11	-7804.70	15631.41	150.75	0.00
-12.91	NA	NA	-0.10	NA	2.31	-0.28	NA	0.07	0.14	NA	NA	0.94	1.08	0.65	9	-7806.99	15631.97	151.31	0.00
-12.26	NA	0.08	-0.10	-0.01	2.04	-0.24	0.02	0.05	NA	NA	NA	0.83	1.41	0.65	11	-7805.01	15632.02	151.36	0.00
-12.48	NA	0.08	-0.10	-0.02	2.09	-0.27	0.02	0.05	NA	-0.01	NA	0.82	1.41	0.65	12	-7804.02	15632.04	151.38	0.00
-10.53	0.06	0.06	-0.11	NA	1.72	-0.29	NA	NA	0.04	NA	NA	1.00	1.20	0.65	10	-7806.31	15632.63	151.97	0.00
-12.15	NA	0.08	-0.10	-0.01	2.02	-0.24	NA	0.05	NA	NA	NA	0.81	1.41	0.65	10	-7806.90	15633.81	153.14	0.00
-12.91	NA	NA	-0.10	NA	2.31	-0.28	NA	0.07	0.14	NA	0.00	0.94	1.08	0.65	10	-7806.97	15633.94	153.28	0.00
-12.34	NA	0.08	-0.10	-0.01	2.06	-0.27	NA	0.05	NA	-0.01	NA	0.80	1.42	0.65	11	-7806.12	15634.23	153.57	0.00
-11.14	NA	0.07	-0.12	-0.01	1.82	-0.32	NA	NA	0.08	-0.02	NA	0.93	1.32	0.65	11	-7806.45	15634.90	154.24	0.00
-10.97	NA	0.07	-0.12	-0.01	1.78	-0.31	-0.01	NA	0.08	-0.01	NA	0.92	1.32	0.65	12	-7805.62	15635.23	154.57	0.00
-10.02	0.09	NA	-0.09	-0.03	1.63	NA	-0.05	0.11	0.17	0.05	NA	1.07	1.09	0.65	12	-7806.39	15636.78	156.12	0.00
-12.30	NA	0.07	-0.10	NA	2.07	-0.24	NA	0.05	NA	NA	NA	0.80	1.38	0.65	9	-7809.45	15636.90	156.24	0.00
-12.39	NA	0.07	-0.10	NA	2.10	-0.24	0.01	0.05	NA	NA	NA	0.81	1.37	0.65	10	-7808.53	15637.07	156.40	0.00
-10.56	NA	0.07	-0.12	-0.01	1.69	-0.26	-0.02	NA	0.09	NA	NA	0.93	1.31	0.65	11	-7808.11	15638.21	157.55	0.00
-10.90	0.09	0.06	-0.11	NA	1.81	-0.34	NA	NA	NA	-0.01	NA	1.01	1.18	0.65	10	-7809.11	15638.22	157.56	0.00
-12.42	NA	0.07	-0.10	NA	2.10	-0.26	NA	0.04	NA	0.00	NA	0.80	1.38	0.65	10	-7809.16	15638.32	157.66	0.00
-12.52	NA	0.07	-0.10	NA	2.13	-0.26	0.01	0.04	NA	-0.01	NA	0.81	1.37	0.65	11	-7808.22	15638.43	157.77	0.00
-10.73	NA	0.07	-0.12	-0.01	1.73	-0.26	NA	NA	0.08	NA	NA	0.95	1.31	0.65	10	-7809.27	15638.53	157.87	0.00
-10.03	0.09	NA	-0.09	-0.03	1.64	NA	-0.05	0.11	0.17	0.05	0.00	1.07	1.09	0.65	13	-7806.37	15638.73	158.07	0.00
-11.18	NA	0.06	-0.12	NA	1.85	-0.30	-0.02	NA	0.08	-0.01	NA	0.90	1.30	0.65	11	-7808.94	15639.89	159.22	0.00
-10.83	0.09	0.06	-0.11	NA	1.79	-0.34	-0.01	NA	NA	-0.01	NA	1.01	1.18	0.65	11	-7808.96	15639.92	159.26	0.00
-11.39	NA	0.06	-0.12	NA	1.89	-0.30	NA	NA	0.07	-0.01	NA	0.91	1.29	0.65	10	-7810.08	15640.17	159.51	0.00
-10.84	NA	0.06	-0.12	NA	1.77	-0.26	-0.02	NA	0.08	NA	NA	0.91	1.29	0.65	10	-7810.25	15640.49	159.83	0.00
-10.82	0.05	0.07	-0.11	-0.05	1.66	NA	-0.03	0.09	0.12	NA	NA	0.86	1.48	0.65	12	-7808.29	15640.58	159.91	0.00
-10.48	0.09	0.06	-0.11	NA	1.72	-0.29	NA	NA	NA	NA	NA	1.03	1.18	0.65	9	-7811.44	15640.88	160.22	0.00
-11.04	NA	0.06	-0.12	NA	1.82	-0.26	NA	NA	0.07	NA	NA	0.92	1.29	0.65	9	-7811.61	15641.21	160.55	0.00
-10.82	0.05	0.07	-0.11	-0.05	1.66	NA	-0.03	0.09	0.12	NA	-0.01	0.86	1.48	0.65	13	-7808.21	15642.42	161.76	0.00
-10.39	0.10	0.06	-0.11	NA	1.70	-0.29	-0.01	NA	NA	NA	NA	1.03	1.18	0.65	10	-7811.24	15642.48	161.81	0.00
-9.78	0.13	0.07	-0.09	-0.04	1.45	NA	NA	0.07	NA	0.04	-0.05	1.04	1.32	0.65	12	-7809.95	15643.91	163.24	0.00
-11.42	NA	0.07	-0.11	-0.04	1.79	NA	-0.03	0.09	0.14	NA	NA	0.79	1.53	0.65	11	-7811.75	15645.50	164.83	0.00
-9.74	0.13	0.07	-0.09	-0.04	1.44	NA	0.00	0.07	NA	0.04	-0.05	1.03	1.32	0.65	13	-7809.91	15645.81	165.15	0.00
-11.22	0.05	0.07	-0.11	-0.05	1.76	NA	NA	0.09	0.11	NA	NA	0.88	1.48	0.65	11	-7812.56	15647.12	166.45	0.00
-11.41	NA	0.07	-0.11	-0.04	1.78	NA	-0.03	0.09	0.14	NA	-0.01	0.79	1.53	0.65	12	-7811.57	15647.15	166.48	0.00
-11.21	0.05	0.07	-0.11	-0.05	1.75	NA	NA	0.09	0.11	NA	-0.01	0.89	1.48	0.65	12	-7812.32	15648.63	167.97	0.00
-9.92	0.13	0.07	-0.09	-0.04	1.52	NA	NA	0.08	NA	0.03	NA	1.02	1.32	0.65	11	-7813.76	15649.52	168.86	0.00
-11.07	0.22	NA	-0.07	-0.03	1.95	-0.34	NA	0.07	NA	NA	NA	1.29	0.82	0.65	10	-7815.09	15650.18	169.52	0.00
-11.75	NA	0.07	-0.11	-0.04	1.87	NA	NA	0.09	0.12	NA	NA	0.82	1.52	0.65	10	-7815.50	15651.01	170.34	0.00
-9.85	0.13	0.07	-0.09	-0.03	1.51	NA	0.00	0.08	NA	0.03	NA	1.02	1.32	0.65	12	-7813.65	15651.30	170.64	0.00
-11.07	0.22	NA	-0.07	-0.03	1.94	-0.34	NA	0.07	NA	NA	-0.01	1.29	0.82	0.65	11	-7815.03	15652.06	171.39	0.00
-11.11	0.22	NA	-0.07	-0.03	1.96	-0.35	NA	0.07	NA	0.00	NA	1.29	0.82	0.65	11	-7815.06	15652.13	171.46	0.00
-11.06	0.22	NA	-0.07	-0.03	1.95	-0.34	0.00	0.07	NA	NA	NA	1.29	0.82	0.65	11	-7815.09	15652.18	171.51	0.00
-11.11	NA	NA	-0.09	-0.02	1.88	NA	-0.04	0.10	0.19	0.05	NA	0.96	1.16	0.65	11	-7815.09	15652.18	171.52	0.00
-11.72	NA	0.07	-0.11	-0.04	1.85	NA	NA	0.08	0.12	NA	-0.01	0.82	1.52	0.65	11	-7815.14	15652.28	171.62	0.00
-4.02	0.29	0.10	-0.10	-0.08	NA	-0.39	-0.02	0.07	NA	NA	-0.08	1.13	1.39	0.65	12	-7814.21	15652.43	171.76	0.00
-10.72	0.08	NA	-0.09	-0.03	1.80	NA	NA	0.10	0.14	0.05	NA	1.10	1.08	0.65	11	-7815.46	15652.92	172.26	0.00
-4.00	0.29	0.10	-0.10	-0.08	NA	-0.37	-0.02	0.07	NA	0.01	-0.08	1.14	1.38	0.65	13	-7813.61	15653.21	172.55	0.00
-11.09	0.22	NA	-0.07	-0.03	1.95	-0.35	NA	0.07	NA	0.00	-0.01	1.29	0.81	0.65	12	-7815.01	15654.03	173.37	0.00
-11.06	0.22	NA	-0.07	-0.03	1.94	-0.34	0.00	0.07	NA	NA	-0.01	1.29	0.82	0.65	12	-7815.03	15654.06	173.39	0.00
-11.10	0.22	NA	-0.07	-0.03	1.96	-0.35	0.00	0.07	NA	0.00	NA	1.29	0.82	0.65	12	-7815.06	15654.12	173.46	0.00
-11.12	NA	NA	-0.09	-0.02	1.88	NA	-0.04	0.10	0.19	0.05	0.00	0.96	1.16	0.65	12	-7815.08	15654.17	173.50	0.00
-4.07	0.29	0.11	-0.10	-0.09	NA	-0.40	NA	0.07	NA	NA	-0.08	1.14	1.40	0.65	11	-7816.26	15654.53	173.86	0.00
-10.72	0.08	NA	-0.09	-0.03	1.80	NA	NA	0.10	0.14	0.05	0.00	1.11	1.08	0.65	12	-7815.45	15654.90	174.24	0.00
-11.84	NA	0.09	-0.11	-0.01	1.91	-0.31	0.02	NA	NA	-0.01	-0.07	0.92	1.35	0.65	12	-7815.71	15655.42	174.76	0.00
-4.05	0.28	0.10	-0.10	-0.08	NA	-0.37	NA	0.07	NA	0.01	-0.09	1.14	1.39	0.65	12	-7815.73	15655.46	174.79	0.00
-11.80	NA	0.08	-0.11	NA	1.92	-0.30	NA	NA	NA	-0.01	-0.07	0.90	1.34	0.65	10	-7817.93	15655.85	175.19	0.00
-11.90	NA	0.08	-0.11	NA	1.94	-0.30	0.01	NA	NA	-0.01	-0.07	0.91	1.33	0.65	11	-7816.94	15655.88	175.22	0.00
-11.52	NA	0.08	-0.11	NA	1.85	-0.26	NA	NA	NA	NA	-0.07	0.91	1.33	0.65	9	-7818.97	15655.94	175.28	0.00
-11.09	0.22	NA	-0.07	-0.03	1.95	-0.35	0.00	0.07	NA	0.00	-0.01	1.29	0.81	0.65	13	-7815.01	15656.03	175.37	0.00
-11.62	NA	0.08	-0.11	NA	1.88	-0.27	0.01	NA	NA	NA	-0.07	0.92	1.33	0.65	10	-7818.01	15656.03	175.37	0.00
-11.73	NA	0.09	-0.11	-0.01	1.89	-0.30	NA	NA	NA	-0.01	-0.07	0.91	1.35	0.65	11	-7817.19	15656.39	175.72	0.00
-11.51	NA	0.08	-0.11	-0.01	1.84	-0.27	0.02	NA	NA	NA	-0.08	0.94	1.34	0.65	11	-7817.38	15656.76	176.09	0.00
-11.44	NA	0.08	-0.11	0.00	1.83	-0.26	NA	NA	NA	NA	-0.07	0.92	1.34	0.65	10	-7818.65	15657.30	176.63	0.00
-10.87	0.04	NA	-0.09	NA	1.84	NA	-0.04	0.09	0.15	0.05	NA	0.97	1.12	0.65	11	-7818.39	15658.77	178.11	0.00
-4.06	0.15	0.08	-0.11	-0.07	NA	NA	-0.07	0.10	0.16	0.06	-0.06	0.94	1.56	0.65	13	-7816.83	15659.67	179.01	0.00
-10.87	0.04	NA	-0.09	NA	1.84	NA	-0.04	0.09	0.15	0.05	0.00	0.97	1.12	0.65	12	-7818.38	15660.77	180.10	0.00
-11.29	NA	NA	-0.10	NA	1.93	NA	-0.04	0.09	0.17	0.05	NA	0.93	1.15	0.65	10	-7820.55	15661.09	180.43	0.00
-11.29	NA	NA	-0.10	NA	1.93	NA	-0.04	0.09	0.17	0.05	0.00	0.93	1.15	0.65	11	-7820.54	15663.09	182.43	0.00
-11.62	NA	NA	-0.10	-0.02	2.00	NA	NA	0.10	0.17	0.04	NA	1.00	1.14	0.65	10	-7822.42	15664.84	184.18	0.00
-11.62	NA	NA	-0.10	-0.02	2.00	NA	NA	0.10	0.17	0.05	0.00	1.00	1.14	0.65	11	-7822.40	15666.81	186.15	0.00
-11.93	0.15	NA	-0.08	NA	2.15	-0.32	NA	0.05	NA	NA	NA	1.16	0.88	0.65	9	-7825.86	15669.72	189.05	0.00
-3.87	0.16	0.08	-0.11	-0.07	NA	NA	-0.07	0.11	0.17	0.05	NA	0.92	1.57	0.65	12	-7823.00	15670.00	189.34	0.00
-12.01	NA	0.08	-0.11	NA	2.02	-0.30	NA	NA	NA	-0.02	NA	0.88	1.34	0.65	9	-7826.20	15670.41	189.74	0.00
-10.77	0.07	0.06	-0.10	NA	1.72	NA	NA	0.06	NA	0.04	-0.04	0.94	1.30	0.65	11	-7824.38	15670.76	190.10	0.00
-12.10	NA	0.08	-0.11	NA	2.04	-0.30	0.01	NA	NA	-0.02	NA	0.89	1.33	0.65	10	-7825.41	15670.82	190.16	0.00
-11.83	0.15	NA	-0.08	NA	2.13	-0.31	NA	0.06	NA	0.00	NA	1.16	0.88	0.65	10	-7825.70	15671.39	190.73	0.00
-11.93	0.15	NA	-0.08	NA	2.15	-0.32	NA	0.05	NA	NA	-0.01	1.17	0.87	0.65	10	-7825.78	15671.57	190.91	0.00
-11.88	0.16	NA	-0.08	NA	2.14	-0.32	0.00	0.05	NA	NA	NA	1.16	0.87	0.65	10	-7825.79	15671.59	190.92	0.00
-12.07	NA	0.08	-0.11	-0.01	2.03	-0.31	0.01	NA	NA	-0.02	NA	0.90	1.34	0.65	11	-7824.93	15671.86	191.19	0.00
-11.97	NA	0.08	-0.11	0.00	2.01	-0.30	NA	NA	NA	-0.02	NA	0.88	1.35	0.65	10	-7825.97	15671.95	191.29	0.00
-10.68	0.07	0.06	-0.10	NA	1.70	NA	-0.01	0.06	NA	0.04	-0.04	0.94	1.30	0.65	12	-7824.20	15672.39	191.73	0.00
-11.49	0.03	NA	-0.10	NA	1.99	NA	NA	0.09	0.13	0.05	NA	1.00	1.11	0.65	10	-7826.54	15673.08	192.42	0.00
-11.81	0.15	NA	-0.08	NA	2.12	-0.31	NA	0.06	NA	0.00	-0.01	1.17	0.87	0.65	11	-7825.57	15673.13	192.47	0.00
-11.77	0.16	NA	-0.08	NA	2.11	-0.31	0.00	0.06	NA	0.00	NA	1.16	0.88	0.65	11	-7825.62	15673.23	192.57	0.00
-11.89	0.16	NA	-0.08	NA	2.14	-0.32	0.00	0.05	NA	NA	-0.01	1.17	0.87	0.65	11	-7825.73	15673.46	192.80	0.00
-11.81	NA	NA	-0.10	NA	2.05	NA	NA	0.09	0.14	0.05	NA	0.97	1.13	0.65	9	-7827.99	15673.98	193.31	0.00
-3.75	0.31	0.10	-0.10	-0.08	NA	-0.38	-0.03	0.08	NA	NA	NA	1.10	1.40	0.65	11	-7826.07	15674.14	193.48	0.00
-11.54	NA	0.08	-0.11	NA	1.92	-0.25	NA	NA	NA	NA	NA	0.90	1.34	0.65	8	-7829.36	15674.71	194.05	0.00
-11.47	0.03	NA	-0.10	NA	1.98	NA	NA	0.08	0.13	0.05	-0.01	1.01	1.10	0.65	11	-7826.46	15674.91	194.25	0.00
-11.76	0.16	NA	-0.08	NA	2.11	-0.31	0.00	0.06	NA	0.00	-0.01	1.17	0.87	0.65	12	-7825.50	15675.00	194.34	0.00
-11.62	NA	0.07	-0.11	NA	1.94	-0.25	0.01	NA	NA	NA	NA	0.91	1.33	0.65	9	-7828.62	15675.25	194.59	0.00
-10.90	0.07	0.06	-0.10	NA	1.78	NA	NA	0.06	NA	0.04	NA	0.92	1.30	0.65	10	-7827.85	15675.69	195.03	0.00
-11.79	NA	NA	-0.10	NA	2.05	NA	NA	0.09	0.14	0.05	-0.01	0.97	1.13	0.65	10	-7827.92	15675.84	195.17	0.00
-3.73	0.30	0.10	-0.10	-0.08	NA	-0.36	-0.03	0.08	NA	0.00	NA	1.10	1.40	0.65	12	-7825.92	15675.85	195.19	0.00
-11.55	NA	0.08	-0.11	0.00	1.92	-0.25	NA	NA	NA	NA	NA	0.90	1.34	0.65	9	-7829.35	15676.71	196.05	0.00
-10.79	0.08	0.06	-0.10	NA	1.76	NA	-0.01	0.06	NA	0.04	NA	0.92	1.30	0.65	11	-7827.55	15677.11	196.45	0.00
-11.61	NA	0.07	-0.11	0.00	1.93	-0.25	0.01	NA	NA	NA	NA	0.91	1.33	0.65	10	-7828.60	15677.21	196.55	0.00
-3.79	0.30	0.10	-0.10	-0.09	NA	-0.38	NA	0.08	NA	NA	NA	1.11	1.42	0.65	10	-7829.38	15678.76	198.10	0.00
-3.78	0.30	0.10	-0.10	-0.08	NA	-0.37	NA	0.08	NA	0.00	NA	1.11	1.41	0.65	11	-7829.29	15680.58	199.92	0.00
-10.35	0.23	0.05	NA	-0.08	1.85	-0.39	-0.05	0.13	0.09	NA	NA	1.31	0.81	0.65	12	-7831.91	15687.83	207.17	0.00
-11.53	NA	0.08	-0.10	-0.01	1.83	NA	NA	0.06	NA	0.03	-0.05	0.85	1.45	0.65	11	-7833.05	15688.10	207.44	0.00
-11.62	NA	0.08	-0.10	-0.01	1.85	NA	0.01	0.06	NA	0.03	-0.05	0.86	1.44	0.65	12	-7832.14	15688.27	207.61	0.00
-10.32	0.23	0.05	NA	-0.08	1.82	-0.39	-0.05	0.13	0.09	NA	-0.02	1.32	0.80	0.65	13	-7831.24	15688.49	207.83	0.00
-10.23	0.23	0.05	NA	-0.08	1.82	-0.37	-0.05	0.13	0.10	0.01	NA	1.31	0.81	0.65	13	-7831.62	15689.25	208.59	0.00
-12.13	NA	0.05	-0.11	NA	2.02	NA	-0.03	0.06	0.09	NA	NA	0.77	1.44	0.65	10	-7834.71	15689.41	208.75	0.00
-11.62	NA	0.07	-0.10	NA	1.87	NA	NA	0.05	NA	0.03	-0.05	0.85	1.42	0.65	10	-7834.75	15689.51	208.85	0.00
-10.16	0.23	0.05	NA	-0.08	1.79	-0.37	-0.05	0.13	0.09	0.01	-0.02	1.32	0.80	0.65	14	-7830.81	15689.63	208.97	0.00
-11.69	NA	0.07	-0.10	NA	1.89	NA	0.01	0.05	NA	0.03	-0.05	0.85	1.41	0.65	11	-7834.35	15690.70	210.04	0.00
-12.24	-0.01	0.05	-0.12	NA	2.04	NA	-0.03	0.06	0.10	NA	NA	0.75	1.45	0.65	11	-7834.47	15690.94	210.28	0.00
-12.13	NA	0.05	-0.11	NA	2.02	NA	-0.03	0.06	0.09	NA	0.00	0.77	1.44	0.65	11	-7834.70	15691.40	210.73	0.00
-12.24	-0.01	0.06	-0.12	NA	2.03	NA	-0.03	0.06	0.10	NA	0.00	0.75	1.45	0.65	12	-7834.45	15692.91	212.25	0.00
-4.50	NA	0.10	-0.13	-0.06	NA	-0.19	-0.06	0.09	0.22	0.03	-0.08	0.68	1.80	0.65	13	-7833.47	15692.93	212.27	0.00
-12.45	NA	0.05	-0.12	NA	2.09	NA	NA	0.06	0.08	NA	NA	0.80	1.42	0.65	9	-7838.41	15694.82	214.15	0.00
-12.58	-0.02	0.06	-0.12	NA	2.12	NA	NA	0.06	0.08	NA	NA	0.78	1.44	0.65	10	-7838.05	15696.11	215.44	0.00
-4.17	0.15	0.09	-0.12	-0.07	NA	NA	NA	0.10	0.13	0.06	-0.07	0.99	1.58	0.65	12	-7836.07	15696.14	215.48	0.00
-11.74	NA	0.08	-0.10	-0.01	1.93	NA	NA	0.06	NA	0.03	NA	0.82	1.45	0.65	10	-7838.13	15696.26	215.60	0.00
-12.45	NA	0.06	-0.12	NA	2.09	NA	NA	0.06	0.08	NA	-0.01	0.80	1.43	0.65	10	-7838.32	15696.65	215.99	0.00
-11.83	NA	0.08	-0.10	-0.01	1.94	NA	0.01	0.06	NA	0.03	NA	0.83	1.45	0.65	11	-7837.39	15696.77	216.11	0.00
-11.81	NA	0.07	-0.10	NA	1.96	NA	NA	0.06	NA	0.03	NA	0.82	1.42	0.65	9	-7839.41	15696.82	216.16	0.00
-3.95	0.20	0.10	-0.13	-0.06	NA	-0.38	-0.04	NA	0.07	NA	-0.10	1.13	1.38	0.65	12	-7836.53	15697.05	216.39	0.00
-12.57	-0.02	0.06	-0.12	NA	2.11	NA	NA	0.06	0.08	NA	-0.01	0.78	1.45	0.65	11	-7837.94	15697.88	217.22	0.00
-11.87	NA	0.07	-0.10	NA	1.97	NA	0.01	0.06	NA	0.03	NA	0.83	1.42	0.65	10	-7839.07	15698.14	217.48	0.00
-3.95	0.20	0.10	-0.12	-0.06	NA	-0.37	-0.04	NA	0.07	0.00	-0.10	1.13	1.37	0.65	13	-7836.45	15698.89	218.23	0.00
-11.24	0.11	0.08	-0.10	-0.04	1.79	NA	NA	0.07	NA	NA	NA	0.95	1.41	0.64	10	-7839.59	15699.18	218.52	0.00
-11.23	0.10	0.08	-0.10	-0.04	1.77	NA	NA	0.07	NA	NA	-0.02	0.95	1.41	0.65	11	-7838.85	15699.71	219.04	0.00
-10.52	0.12	NA	-0.10	-0.01	1.82	-0.33	-0.02	NA	0.08	NA	-0.03	1.26	0.84	0.65	12	-7837.98	15699.96	219.30	0.00
-10.84	0.10	NA	-0.10	NA	1.89	-0.33	-0.02	NA	0.08	NA	-0.03	1.22	0.87	0.65	11	-7839.02	15700.05	219.38	0.00
-11.25	0.11	0.08	-0.10	-0.04	1.80	NA	0.00	0.07	NA	NA	NA	0.95	1.41	0.64	11	-7839.59	15701.18	220.52	0.00
-10.63	0.12	NA	-0.10	-0.01	1.84	-0.35	-0.02	NA	0.08	0.00	-0.03	1.26	0.84	0.65	13	-7837.77	15701.55	220.89	0.00
-10.78	0.10	NA	-0.10	NA	1.90	-0.32	-0.02	NA	0.08	NA	NA	1.20	0.88	0.64	10	-7840.78	15701.56	220.89	0.00
-11.25	0.10	0.08	-0.10	-0.04	1.78	NA	0.00	0.07	NA	NA	-0.02	0.95	1.41	0.65	12	-7838.84	15701.69	221.02	0.00
-10.90	0.10	NA	-0.10	NA	1.90	-0.33	-0.02	NA	0.08	0.00	-0.03	1.22	0.87	0.65	12	-7838.98	15701.96	221.30	0.00
-10.50	0.12	NA	-0.10	-0.01	1.83	-0.32	-0.02	NA	0.08	NA	NA	1.24	0.86	0.64	11	-7839.99	15701.98	221.31	0.00
-10.81	0.12	NA	-0.10	-0.01	1.88	-0.33	NA	NA	0.07	NA	-0.03	1.28	0.84	0.64	11	-7840.08	15702.15	221.49	0.00
-11.13	0.10	NA	-0.10	NA	1.96	-0.33	NA	NA	0.07	NA	-0.03	1.23	0.86	0.64	10	-7841.15	15702.31	221.64	0.00
-10.68	0.12	NA	-0.10	-0.01	1.87	-0.35	-0.02	NA	0.08	-0.01	NA	1.24	0.85	0.65	12	-7839.39	15702.77	222.11	0.00
-10.94	0.10	NA	-0.10	NA	1.93	-0.34	-0.02	NA	0.08	0.00	NA	1.20	0.88	0.64	11	-7840.50	15703.00	222.33	0.00
-10.93	0.12	NA	-0.10	-0.01	1.91	-0.35	NA	NA	0.07	-0.01	-0.03	1.28	0.83	0.64	12	-7839.76	15703.51	222.85	0.00
-11.22	0.10	NA	-0.10	NA	1.98	-0.34	NA	NA	0.07	0.00	-0.03	1.23	0.86	0.64	11	-7841.06	15704.12	223.46	0.00
-9.41	0.04	0.07	-0.12	-0.01	1.38	NA	-0.02	NA	0.07	0.03	-0.07	1.03	1.32	0.65	13	-7839.23	15704.46	223.80	0.00
-11.10	0.10	NA	-0.10	NA	1.97	-0.32	NA	NA	0.07	NA	NA	1.22	0.87	0.64	9	-7843.25	15704.50	223.83	0.00
-10.81	0.11	NA	-0.10	-0.01	1.91	-0.32	NA	NA	0.07	NA	NA	1.26	0.86	0.64	10	-7842.45	15704.89	224.23	0.00
-11.01	0.12	NA	-0.10	-0.01	1.95	-0.36	NA	NA	0.07	-0.01	NA	1.26	0.85	0.64	11	-7841.60	15705.21	224.54	0.00
-11.29	0.10	NA	-0.10	NA	2.01	-0.34	NA	NA	0.07	-0.01	NA	1.21	0.87	0.64	10	-7842.81	15705.61	224.95	0.00
-10.83	0.23	0.05	NA	-0.08	1.94	-0.40	NA	0.12	0.06	NA	-0.03	1.37	0.78	0.64	12	-7840.84	15705.68	225.02	0.00
-9.87	NA	0.07	-0.12	-0.01	1.47	NA	-0.02	NA	0.08	0.03	-0.07	0.98	1.36	0.64	12	-7840.84	15705.69	225.02	0.00
-10.03	NA	0.07	-0.12	NA	1.52	NA	-0.02	NA	0.08	0.03	-0.07	0.96	1.34	0.64	11	-7841.91	15705.82	225.15	0.00
-9.70	0.03	0.07	-0.12	-0.01	1.44	NA	NA	NA	0.06	0.03	-0.07	1.04	1.32	0.64	12	-7841.18	15706.36	225.70	0.00
-10.90	0.23	0.05	NA	-0.08	1.98	-0.39	NA	0.13	0.07	NA	NA	1.35	0.78	0.64	11	-7842.26	15706.53	225.87	0.00
-9.84	0.02	0.06	-0.12	NA	1.49	NA	-0.02	NA	0.07	0.04	-0.06	0.99	1.32	0.64	12	-7841.38	15706.76	226.10	0.00
-10.11	NA	0.07	-0.12	-0.01	1.53	NA	NA	NA	0.07	0.03	-0.07	0.99	1.36	0.64	11	-7842.56	15707.11	226.45	0.00
-10.78	0.23	0.05	NA	-0.08	1.93	-0.39	NA	0.12	0.06	0.00	-0.03	1.37	0.78	0.64	13	-7840.78	15707.56	226.90	0.00
-10.29	NA	0.07	-0.12	NA	1.58	NA	NA	NA	0.06	0.03	-0.07	0.98	1.34	0.64	10	-7843.80	15707.60	226.93	0.00
-4.01	0.21	0.10	-0.13	-0.06	NA	-0.39	NA	NA	0.05	NA	-0.11	1.16	1.39	0.64	11	-7843.25	15708.51	227.85	0.00
-10.89	0.23	0.05	NA	-0.08	1.98	-0.39	NA	0.13	0.07	0.00	NA	1.35	0.78	0.64	12	-7842.26	15708.52	227.86	0.00
-10.15	0.02	0.06	-0.12	NA	1.56	NA	NA	NA	0.06	0.03	-0.07	1.00	1.32	0.64	11	-7843.44	15708.88	228.22	0.00
-4.01	0.21	0.10	-0.13	-0.06	NA	-0.38	NA	NA	0.05	0.00	-0.11	1.16	1.38	0.64	12	-7843.22	15710.45	229.79	0.00
-3.94	0.16	0.08	-0.12	-0.08	NA	NA	NA	0.11	0.13	0.05	NA	0.96	1.60	0.64	11	-7845.47	15712.94	232.28	0.00
-4.26	NA	0.09	-0.14	-0.06	NA	-0.18	-0.07	0.10	0.23	0.03	NA	0.62	1.83	0.64	12	-7844.85	15713.70	233.04	0.00
-4.64	NA	0.11	-0.14	-0.07	NA	-0.30	-0.06	0.08	0.21	NA	-0.07	0.63	1.87	0.64	12	-7846.92	15717.83	237.17	0.00
-10.28	0.27	0.06	NA	-0.07	1.82	-0.40	-0.02	0.11	NA	NA	-0.03	1.38	0.77	0.64	12	-7847.14	15718.28	237.62	0.00
-3.93	0.25	0.10	-0.12	-0.06	NA	-0.39	-0.02	NA	NA	NA	-0.11	1.18	1.34	0.64	11	-7848.15	15718.30	237.63	0.00
-9.60	0.04	0.06	-0.12	-0.01	1.48	NA	-0.02	NA	0.07	0.03	NA	1.00	1.32	0.64	12	-7847.84	15719.68	239.02	0.00
-10.18	NA	0.06	-0.12	NA	1.62	NA	-0.02	NA	0.08	0.03	NA	0.94	1.34	0.64	10	-7850.03	15720.06	239.40	0.00
-10.30	0.27	0.06	NA	-0.08	1.82	-0.40	-0.02	0.11	NA	0.00	-0.03	1.38	0.77	0.64	13	-7847.14	15720.27	239.61	0.00
-3.93	0.25	0.10	-0.12	-0.06	NA	-0.39	-0.02	NA	NA	0.00	-0.11	1.18	1.34	0.64	12	-7848.15	15720.29	239.63	0.00
-10.33	0.27	0.06	NA	-0.07	1.85	-0.39	-0.03	0.11	NA	NA	NA	1.37	0.77	0.64	11	-7849.18	15720.36	239.70	0.00
-9.94	0.02	0.06	-0.12	NA	1.57	NA	-0.02	NA	0.07	0.03	NA	0.97	1.31	0.64	11	-7849.21	15720.42	239.76	0.00
-3.97	0.25	0.11	-0.12	-0.06	NA	-0.40	NA	NA	NA	NA	-0.11	1.19	1.35	0.64	10	-7850.41	15720.82	240.15	0.00
-10.08	NA	0.06	-0.12	-0.01	1.59	NA	-0.02	NA	0.08	0.03	NA	0.95	1.36	0.64	11	-7849.58	15721.15	240.49	0.00
-4.59	NA	0.11	-0.14	-0.06	NA	-0.20	NA	0.09	0.19	0.03	-0.09	0.72	1.82	0.64	12	-7848.80	15721.60	240.94	0.00
-10.59	0.26	0.06	NA	-0.08	1.89	-0.40	NA	0.11	NA	NA	-0.04	1.40	0.76	0.64	11	-7850.01	15722.03	241.36	0.00
-10.40	0.27	0.06	NA	-0.07	1.87	-0.40	-0.02	0.11	NA	0.00	NA	1.37	0.77	0.64	12	-7849.10	15722.20	241.53	0.00
-4.41	NA	0.09	-0.13	-0.05	NA	NA	-0.07	0.10	0.21	0.06	-0.07	0.70	1.80	0.64	12	-7849.13	15722.27	241.61	0.00
-9.93	0.03	0.06	-0.12	-0.01	1.56	NA	NA	NA	0.06	0.03	NA	1.02	1.32	0.64	11	-7850.29	15722.58	241.92	0.00
-10.48	NA	0.06	-0.12	NA	1.68	NA	NA	NA	0.07	0.03	NA	0.96	1.34	0.64	9	-7852.33	15722.67	242.00	0.00
-3.97	0.25	0.11	-0.12	-0.06	NA	-0.40	NA	NA	NA	0.00	-0.11	1.19	1.35	0.64	11	-7850.41	15722.81	242.15	0.00
-9.80	0.07	0.08	-0.11	-0.01	1.47	NA	NA	NA	NA	0.03	-0.07	1.07	1.30	0.64	11	-7850.67	15723.35	242.69	0.00
-10.29	0.02	0.06	-0.12	NA	1.65	NA	NA	NA	0.06	0.03	NA	0.98	1.31	0.64	10	-7851.75	15723.49	242.83	0.00
-10.36	NA	0.06	-0.12	-0.01	1.65	NA	NA	NA	0.07	0.03	NA	0.97	1.35	0.64	10	-7851.75	15723.50	242.84	0.00
-10.63	0.26	0.06	NA	-0.08	1.90	-0.41	NA	0.11	NA	0.00	-0.04	1.40	0.76	0.64	12	-7849.98	15723.96	243.30	0.00
-11.11	0.16	NA	-0.09	NA	1.97	-0.34	NA	NA	NA	NA	-0.03	1.31	0.79	0.64	9	-7853.20	15724.39	243.73	0.00
-10.17	0.06	0.07	-0.11	NA	1.57	NA	NA	NA	NA	0.03	-0.07	1.03	1.29	0.64	10	-7852.25	15724.50	243.84	0.00
-10.66	0.26	0.06	NA	-0.08	1.93	-0.39	NA	0.11	NA	NA	NA	1.38	0.77	0.64	10	-7852.41	15724.82	244.16	0.00
-9.76	0.07	0.08	-0.11	-0.01	1.47	NA	0.00	NA	NA	0.03	-0.07	1.07	1.30	0.64	12	-7850.63	15725.27	244.61	0.00
-11.31	0.16	NA	-0.09	NA	2.02	-0.36	NA	NA	NA	-0.01	-0.03	1.30	0.79	0.64	10	-7852.70	15725.40	244.74	0.00
-10.92	0.17	NA	-0.09	0.00	1.93	-0.34	NA	NA	NA	NA	-0.03	1.33	0.77	0.64	10	-7852.85	15725.71	245.05	0.00
-11.11	0.17	NA	-0.09	-0.01	1.98	-0.37	NA	NA	NA	-0.01	-0.03	1.33	0.77	0.64	11	-7852.08	15726.17	245.51	0.00
-11.37	0.15	NA	-0.09	NA	2.05	-0.36	NA	NA	NA	-0.01	NA	1.28	0.80	0.64	9	-7854.17	15726.34	245.67	0.00
-11.08	0.16	NA	-0.09	NA	1.97	-0.34	0.00	NA	NA	NA	-0.03	1.30	0.79	0.64	10	-7853.17	15726.35	245.69	0.00
-10.11	0.06	0.07	-0.11	NA	1.56	NA	0.00	NA	NA	0.03	-0.07	1.03	1.29	0.64	11	-7852.18	15726.35	245.69	0.00
-10.76	0.27	0.06	NA	-0.08	1.95	-0.41	NA	0.11	NA	0.00	NA	1.38	0.77	0.64	11	-7852.22	15726.45	245.79	0.00
-11.07	0.16	NA	-0.09	NA	1.99	-0.33	NA	NA	NA	NA	NA	1.29	0.80	0.64	8	-7855.26	15726.52	245.85	0.00
-11.18	0.17	NA	-0.09	-0.01	2.01	-0.37	NA	NA	NA	-0.01	NA	1.31	0.78	0.64	10	-7853.61	15727.22	246.56	0.00
-11.29	0.16	NA	-0.09	NA	2.02	-0.36	0.00	NA	NA	-0.01	-0.03	1.29	0.79	0.64	11	-7852.69	15727.37	246.71	0.00
-10.90	0.17	NA	-0.09	0.00	1.93	-0.34	0.00	NA	NA	NA	-0.03	1.33	0.77	0.64	11	-7852.84	15727.68	247.02	0.00
-10.93	0.16	NA	-0.09	0.00	1.96	-0.33	NA	NA	NA	NA	NA	1.31	0.79	0.64	9	-7855.06	15728.11	247.45	0.00
-11.10	0.17	NA	-0.09	-0.01	1.97	-0.37	0.00	NA	NA	-0.01	-0.03	1.33	0.77	0.64	12	-7852.08	15728.16	247.50	0.00
-12.05	NA	NA	-0.11	0.01	2.15	-0.29	-0.02	NA	0.11	NA	-0.03	1.09	0.96	0.64	11	-7853.12	15728.23	247.57	0.00
-11.33	0.16	NA	-0.09	NA	2.04	-0.36	0.00	NA	NA	-0.01	NA	1.28	0.80	0.64	10	-7854.12	15728.25	247.59	0.00
-11.02	0.16	NA	-0.09	NA	1.98	-0.33	0.00	NA	NA	NA	NA	1.29	0.80	0.64	9	-7855.19	15728.38	247.72	0.00
-12.33	0.04	0.06	-0.11	NA	2.08	NA	NA	0.05	NA	NA	NA	0.85	1.39	0.64	9	-7855.44	15728.89	248.22	0.00
-11.91	NA	NA	-0.11	NA	2.12	-0.29	-0.02	NA	0.12	NA	-0.03	1.12	0.96	0.64	10	-7854.46	15728.93	248.27	0.00
-12.53	NA	0.09	-0.11	-0.02	2.05	NA	NA	0.05	NA	NA	-0.03	0.81	1.51	0.64	10	-7854.51	15729.02	248.36	0.00
-12.62	NA	0.08	-0.11	-0.02	2.08	NA	0.01	0.05	NA	NA	-0.03	0.82	1.50	0.64	11	-7853.52	15729.05	248.39	0.00
-12.25	NA	NA	-0.11	0.01	2.20	-0.29	NA	NA	0.10	NA	-0.03	1.11	0.96	0.64	10	-7854.54	15729.07	248.41	0.00
-11.15	0.17	NA	-0.09	-0.01	2.01	-0.37	0.00	NA	NA	-0.01	NA	1.31	0.78	0.64	11	-7853.58	15729.17	248.51	0.00
-12.01	NA	NA	-0.11	0.01	2.16	-0.28	-0.02	NA	0.11	NA	NA	1.08	0.98	0.64	10	-7854.59	15729.18	248.52	0.00
-12.11	NA	NA	-0.11	NA	2.16	-0.29	NA	NA	0.11	NA	-0.03	1.14	0.95	0.64	9	-7855.73	15729.46	248.80	0.00
-12.33	0.04	0.07	-0.11	NA	2.06	NA	NA	0.05	NA	NA	-0.02	0.85	1.40	0.64	10	-7854.97	15729.94	249.28	0.00
-10.88	0.17	NA	-0.09	0.00	1.95	-0.33	0.00	NA	NA	NA	NA	1.31	0.79	0.64	10	-7855.00	15730.00	249.34	0.00
-12.00	NA	NA	-0.11	0.01	2.14	-0.28	-0.02	NA	0.11	0.00	-0.03	1.09	0.96	0.64	12	-7853.09	15730.19	249.53	0.00
-12.58	NA	0.08	-0.11	-0.01	2.09	NA	NA	0.05	NA	NA	NA	0.79	1.50	0.64	9	-7856.12	15730.25	249.58	0.00
-11.85	NA	NA	-0.11	NA	2.12	-0.28	-0.02	NA	0.12	NA	NA	1.11	0.97	0.64	9	-7856.19	15730.39	249.73	0.00
-12.68	NA	0.08	-0.11	-0.02	2.11	NA	0.01	0.05	NA	NA	NA	0.81	1.50	0.64	10	-7855.24	15730.49	249.83	0.00
-12.22	NA	NA	-0.11	0.01	2.21	-0.28	NA	NA	0.10	NA	NA	1.10	0.97	0.64	9	-7856.27	15730.53	249.87	0.00
-12.30	0.05	0.06	-0.11	NA	2.07	NA	0.00	0.05	NA	NA	NA	0.85	1.39	0.64	10	-7855.41	15730.83	250.16	0.00
-11.93	NA	NA	-0.11	NA	2.12	-0.29	-0.02	NA	0.12	0.00	-0.03	1.12	0.96	0.64	11	-7854.46	15730.92	250.26	0.00
-12.24	NA	NA	-0.11	0.01	2.20	-0.29	NA	NA	0.10	0.00	-0.03	1.11	0.96	0.64	11	-7854.53	15731.06	250.40	0.00
-12.05	NA	NA	-0.11	0.01	2.17	-0.29	-0.02	NA	0.11	0.00	NA	1.08	0.98	0.64	11	-7854.57	15731.13	250.47	0.00
-10.82	0.23	NA	NA	-0.07	2.03	-0.35	-0.06	0.13	0.12	0.01	NA	1.40	0.60	0.64	12	-7853.67	15731.33	250.67	0.00
-12.06	NA	NA	-0.11	NA	2.18	-0.28	NA	NA	0.11	NA	NA	1.13	0.96	0.64	8	-7857.71	15731.42	250.76	0.00
-12.15	NA	NA	-0.11	NA	2.17	-0.30	NA	NA	0.11	0.00	-0.03	1.14	0.95	0.64	10	-7855.71	15731.42	250.76	0.00
-12.30	0.04	0.07	-0.11	NA	2.06	NA	0.00	0.05	NA	NA	-0.02	0.85	1.40	0.64	11	-7854.95	15731.91	251.25	0.00
-11.97	NA	NA	-0.11	NA	2.15	-0.29	-0.02	NA	0.12	0.00	NA	1.10	0.97	0.64	10	-7856.04	15732.07	251.41	0.00
-12.30	NA	NA	-0.11	0.01	2.23	-0.29	NA	NA	0.10	0.00	NA	1.09	0.97	0.64	10	-7856.19	15732.38	251.72	0.00
-12.12	0.07	NA	-0.10	-0.03	2.13	NA	-0.04	0.10	0.15	NA	0.04	1.00	1.15	0.64	12	-7854.24	15732.49	251.83	0.00
-3.27	0.26	NA	-0.10	-0.07	NA	-0.28	-0.08	0.11	0.20	0.03	NA	1.19	1.10	0.64	12	-7854.38	15732.76	252.10	0.00
-12.21	NA	NA	-0.11	NA	2.21	-0.30	NA	NA	0.11	0.00	NA	1.12	0.96	0.64	9	-7857.46	15732.92	252.26	0.00
-10.83	0.23	NA	NA	-0.07	2.04	-0.35	-0.06	0.13	0.12	0.01	0.01	1.40	0.61	0.64	13	-7853.58	15733.16	252.50	0.00
-11.19	0.23	NA	NA	-0.07	2.12	-0.40	-0.05	0.13	0.12	NA	NA	1.41	0.59	0.64	11	-7855.67	15733.33	252.67	0.00
-3.31	0.26	NA	-0.10	-0.07	NA	-0.28	-0.08	0.11	0.19	0.04	-0.02	1.20	1.09	0.64	13	-7853.83	15733.65	252.99	0.00
-3.58	0.21	0.09	-0.13	-0.06	NA	-0.36	-0.05	NA	0.08	NA	NA	1.09	1.38	0.64	11	-7855.88	15733.76	253.10	0.00
-4.41	NA	0.10	-0.14	-0.07	NA	-0.29	-0.06	0.09	0.22	NA	NA	0.58	1.90	0.64	11	-7856.31	15734.62	253.95	0.00
-11.19	0.23	NA	NA	-0.07	2.13	-0.39	-0.05	0.13	0.12	NA	0.01	1.40	0.60	0.64	12	-7855.38	15734.75	254.09	0.00
-3.59	0.21	0.09	-0.13	-0.06	NA	-0.37	-0.05	NA	0.08	0.00	NA	1.09	1.39	0.64	12	-7855.74	15735.48	254.81	0.00
-10.92	NA	0.08	-0.12	NA	1.71	NA	NA	NA	NA	0.03	-0.07	0.95	1.38	0.64	9	-7858.86	15735.72	255.06	0.00
-12.74	NA	0.07	-0.11	NA	2.13	NA	NA	0.04	NA	NA	-0.02	0.80	1.46	0.64	9	-7858.92	15735.84	255.18	0.00
-12.77	NA	0.07	-0.11	NA	2.16	NA	NA	0.05	NA	NA	NA	0.79	1.46	0.64	8	-7859.93	15735.87	255.20	0.00
-9.94	-0.03	0.09	-0.13	-0.03	1.33	-0.26	-0.06	0.11	0.17	NA	NA	NA	1.83	0.64	12	-7856.23	15736.46	255.80	0.00
-9.52	NA	0.09	-0.12	-0.03	1.23	-0.27	-0.06	0.12	0.17	NA	NA	NA	1.82	0.64	11	-7857.35	15736.70	256.04	0.00
-12.22	0.06	NA	-0.10	-0.03	2.13	NA	-0.04	0.09	0.15	NA	NA	1.03	1.13	0.64	11	-7857.45	15736.89	256.23	0.00
-10.98	NA	0.08	-0.12	NA	1.73	NA	0.01	NA	NA	0.03	-0.07	0.96	1.38	0.64	10	-7858.57	15737.14	256.48	0.00
-12.80	NA	0.07	-0.11	NA	2.15	NA	0.01	0.04	NA	NA	-0.02	0.80	1.46	0.64	10	-7858.68	15737.35	256.69	0.00
-12.83	NA	0.07	-0.11	NA	2.18	NA	0.01	0.05	NA	NA	NA	0.79	1.46	0.64	9	-7859.70	15737.41	256.75	0.00
-10.94	NA	0.08	-0.12	0.00	1.72	NA	NA	NA	NA	0.03	-0.07	0.95	1.38	0.64	10	-7858.82	15737.63	256.97	0.00
-9.67	NA	0.09	-0.12	-0.03	1.26	-0.28	-0.06	0.12	0.17	-0.01	NA	NA	1.82	0.64	12	-7857.08	15738.15	257.49	0.00
-10.02	-0.03	0.09	-0.13	-0.03	1.35	-0.27	-0.06	0.11	0.17	0.00	NA	NA	1.83	0.64	13	-7856.08	15738.17	257.51	0.00
-9.94	-0.03	0.09	-0.13	-0.03	1.33	-0.26	-0.06	0.11	0.17	NA	0.00	NA	1.83	0.64	13	-7856.23	15738.46	257.80	0.00
-9.53	NA	0.09	-0.12	-0.03	1.23	-0.27	-0.06	0.12	0.17	NA	0.00	NA	1.82	0.64	12	-7857.34	15738.69	258.02	0.00
-10.99	NA	0.08	-0.12	0.00	1.73	NA	0.01	NA	NA	0.03	-0.07	0.95	1.38	0.64	11	-7858.56	15739.12	258.46	0.00
-10.31	0.06	0.07	-0.11	NA	1.66	NA	NA	NA	NA	0.03	NA	1.02	1.29	0.64	9	-7860.61	15739.22	258.56	0.00
-10.03	0.07	0.07	-0.11	-0.01	1.59	NA	NA	NA	NA	0.03	NA	1.04	1.29	0.64	10	-7859.68	15739.36	258.69	0.00
-9.68	NA	0.09	-0.12	-0.03	1.27	-0.28	-0.06	0.12	0.17	-0.01	0.00	NA	1.82	0.64	13	-7857.06	15740.11	259.45	0.00
-10.02	-0.03	0.09	-0.13	-0.03	1.35	-0.27	-0.06	0.11	0.17	0.00	0.00	NA	1.83	0.64	14	-7856.08	15740.16	259.50	0.00
-4.19	NA	0.09	-0.13	-0.05	NA	NA	-0.07	0.11	0.23	0.06	NA	0.64	1.83	0.64	11	-7859.12	15740.25	259.58	0.00
-10.22	0.06	0.07	-0.11	NA	1.64	NA	-0.01	NA	NA	0.03	NA	1.01	1.29	0.64	10	-7860.44	15740.87	260.21	0.00
-12.91	NA	NA	-0.10	-0.02	2.30	NA	-0.04	0.09	0.17	NA	0.04	0.92	1.20	0.64	11	-7859.44	15740.88	260.22	0.00
-9.96	0.08	0.07	-0.11	-0.01	1.57	NA	-0.01	NA	NA	0.03	NA	1.04	1.29	0.64	11	-7859.54	15741.09	260.43	0.00
-12.63	0.06	NA	-0.10	-0.03	2.25	NA	NA	0.09	0.13	NA	0.03	1.04	1.14	0.64	11	-7860.08	15742.16	261.50	0.00
-4.73	NA	0.12	-0.15	-0.07	NA	-0.31	NA	0.08	0.18	NA	-0.08	0.68	1.89	0.64	11	-7860.84	15743.67	263.01	0.00
-12.98	NA	NA	-0.10	-0.02	2.30	NA	-0.03	0.09	0.17	NA	NA	0.95	1.18	0.64	10	-7862.24	15744.49	263.83	0.00
-12.69	0.06	NA	-0.10	-0.03	2.24	NA	NA	0.09	0.13	NA	NA	1.06	1.12	0.64	10	-7862.47	15744.95	264.29	0.00
-11.09	0.16	NA	-0.08	-0.01	1.95	NA	NA	0.08	NA	0.04	NA	1.22	0.94	0.64	10	-7863.64	15747.27	266.61	0.00
-11.03	NA	0.08	-0.13	-0.01	1.73	NA	-0.02	NA	0.07	NA	-0.04	0.93	1.43	0.64	11	-7863.12	15748.24	267.58	0.00
-11.22	NA	0.08	-0.13	-0.01	1.78	NA	NA	NA	0.06	NA	-0.04	0.94	1.43	0.64	10	-7864.25	15748.51	267.84	0.00
-13.30	NA	NA	-0.10	-0.02	2.40	NA	NA	0.09	0.15	NA	0.03	0.96	1.18	0.64	10	-7864.35	15748.70	268.04	0.00
-11.03	0.16	NA	-0.08	-0.01	1.93	NA	0.00	0.08	NA	0.04	NA	1.22	0.93	0.64	11	-7863.56	15749.12	268.46	0.00
-11.08	0.16	NA	-0.08	-0.01	1.94	NA	NA	0.08	NA	0.04	-0.01	1.22	0.93	0.64	11	-7863.58	15749.16	268.50	0.00
-10.79	0.02	0.08	-0.12	-0.02	1.68	NA	-0.02	NA	0.06	NA	-0.04	0.96	1.41	0.64	12	-7862.59	15749.18	268.52	0.00
-11.43	0.13	NA	-0.08	NA	2.03	NA	NA	0.07	NA	0.04	NA	1.17	0.96	0.64	9	-7865.77	15749.53	268.87	0.00
-11.01	0.02	0.08	-0.13	-0.02	1.73	NA	NA	NA	0.06	NA	-0.04	0.97	1.41	0.64	11	-7863.81	15749.61	268.95	0.00
-4.32	NA	0.10	-0.14	-0.06	NA	-0.20	NA	0.10	0.20	0.03	NA	0.67	1.85	0.64	11	-7864.01	15750.03	269.37	0.00
-13.34	NA	NA	-0.10	-0.02	2.38	NA	NA	0.09	0.15	NA	NA	0.98	1.17	0.64	9	-7866.49	15750.98	270.32	0.00
-11.03	0.16	NA	-0.08	-0.01	1.93	NA	0.00	0.08	NA	0.04	0.00	1.22	0.93	0.64	12	-7863.52	15751.03	270.37	0.00
-11.35	0.14	NA	-0.08	NA	2.01	NA	-0.01	0.07	NA	0.04	NA	1.17	0.95	0.64	10	-7865.64	15751.28	270.62	0.00
-11.41	0.13	NA	-0.08	NA	2.02	NA	NA	0.07	NA	0.04	-0.01	1.17	0.95	0.64	10	-7865.66	15751.33	270.67	0.00
-3.62	0.21	0.09	-0.13	-0.06	NA	-0.36	NA	NA	0.06	NA	NA	1.12	1.40	0.64	10	-7865.78	15751.56	270.90	0.00
-13.13	NA	NA	-0.11	NA	2.37	NA	-0.03	0.08	0.14	NA	0.04	0.89	1.19	0.64	10	-7866.13	15752.27	271.60	0.00
-11.13	NA	0.08	-0.12	NA	1.82	NA	NA	NA	NA	0.02	NA	0.92	1.39	0.64	8	-7868.30	15752.60	271.94	0.00
-11.39	NA	0.07	-0.13	NA	1.84	NA	-0.02	NA	0.06	NA	-0.04	0.90	1.40	0.64	10	-7866.39	15752.78	272.12	0.00
-3.64	0.22	0.09	-0.13	-0.06	NA	-0.38	NA	NA	0.05	-0.01	NA	1.12	1.40	0.64	11	-7865.47	15752.95	272.29	0.00
-11.34	0.14	NA	-0.08	NA	2.00	NA	0.00	0.07	NA	0.04	-0.01	1.17	0.95	0.64	11	-7865.55	15753.11	272.44	0.00
-11.05	NA	0.07	-0.13	-0.01	1.78	NA	-0.02	NA	0.07	NA	NA	0.91	1.42	0.64	10	-7866.60	15753.21	272.54	0.00
-12.94	0.02	NA	-0.10	NA	2.33	NA	-0.04	0.08	0.13	NA	0.04	0.91	1.18	0.64	11	-7865.60	15753.21	272.55	0.00
-11.61	NA	0.07	-0.13	NA	1.89	NA	NA	NA	0.05	NA	-0.04	0.92	1.40	0.64	9	-7867.71	15753.42	272.75	0.00
-10.78	0.02	0.07	-0.12	-0.01	1.72	NA	-0.02	NA	0.07	NA	NA	0.95	1.40	0.64	11	-7865.94	15753.87	273.21	0.00
-11.19	NA	0.07	-0.12	0.00	1.84	NA	NA	NA	NA	0.02	NA	0.92	1.38	0.64	9	-7867.96	15753.91	273.25	0.00
-11.27	NA	0.07	-0.13	-0.01	1.83	NA	NA	NA	0.06	NA	NA	0.93	1.41	0.64	9	-7868.04	15754.08	273.41	0.00
-11.18	NA	0.07	-0.12	NA	1.83	NA	0.01	NA	NA	0.02	NA	0.93	1.38	0.64	9	-7868.09	15754.18	273.52	0.00
-11.42	0.00	0.07	-0.13	NA	1.84	NA	-0.02	NA	0.06	NA	-0.04	0.90	1.41	0.64	11	-7866.38	15754.75	274.09	0.00
-11.02	0.02	0.07	-0.12	-0.01	1.78	NA	NA	NA	0.06	NA	NA	0.96	1.39	0.64	10	-7867.47	15754.95	274.29	0.00
-11.84	0.23	NA	NA	-0.07	2.28	-0.40	NA	0.13	0.09	NA	NA	1.46	0.56	0.64	10	-7867.50	15755.01	274.35	0.00
-11.62	0.22	NA	NA	-0.07	2.23	-0.37	NA	0.13	0.09	0.01	NA	1.45	0.57	0.64	11	-7866.62	15755.25	274.58	0.00
-13.19	NA	NA	-0.11	NA	2.36	NA	-0.03	0.07	0.14	NA	NA	0.92	1.17	0.64	9	-7868.66	15755.31	274.65	0.00
-10.90	-0.06	0.08	-0.13	NA	1.59	-0.25	-0.05	0.09	0.16	NA	NA	NA	1.78	0.64	11	-7866.66	15755.32	274.66	0.00
-11.65	-0.01	0.07	-0.13	NA	1.90	NA	NA	NA	0.05	NA	-0.04	0.91	1.40	0.64	10	-7867.67	15755.34	274.68	0.00
-11.21	NA	0.07	-0.12	0.00	1.85	NA	0.00	NA	NA	0.02	NA	0.92	1.37	0.64	10	-7867.84	15755.67	275.01	0.00
-11.35	NA	0.07	-0.13	NA	1.86	NA	-0.02	NA	0.06	NA	NA	0.89	1.40	0.64	9	-7868.88	15755.75	275.09	0.00
-13.02	0.02	NA	-0.11	NA	2.32	NA	-0.03	0.07	0.13	NA	NA	0.94	1.16	0.64	10	-7868.18	15756.37	275.70	0.00
-3.93	0.11	0.07	-0.13	NA	NA	-0.20	-0.07	0.05	0.12	0.04	-0.07	0.77	1.54	0.64	13	-7865.23	15756.46	275.79	0.00
-11.59	NA	0.07	-0.13	NA	1.92	NA	NA	NA	0.05	NA	NA	0.91	1.39	0.64	8	-7870.45	15756.90	276.24	0.00
-11.85	0.23	NA	NA	-0.07	2.29	-0.40	NA	0.13	0.09	NA	0.00	1.46	0.56	0.64	11	-7867.48	15756.96	276.30	0.00
-10.83	-0.06	0.08	-0.13	NA	1.58	-0.24	-0.05	0.10	0.16	0.00	NA	NA	1.78	0.64	12	-7866.59	15757.19	276.52	0.00
-11.62	0.22	NA	NA	-0.07	2.23	-0.37	NA	0.13	0.09	0.01	0.00	1.45	0.57	0.64	12	-7866.62	15757.24	276.58	0.00
-10.90	-0.06	0.08	-0.13	NA	1.59	-0.25	-0.05	0.09	0.16	NA	0.00	NA	1.78	0.64	12	-7866.66	15757.31	276.65	0.00
-4.50	NA	0.10	-0.14	-0.06	NA	NA	NA	0.09	0.18	0.06	-0.09	0.75	1.82	0.64	11	-7867.86	15757.71	277.05	0.00
-11.34	0.00	0.07	-0.13	NA	1.86	NA	-0.02	NA	0.06	NA	NA	0.90	1.40	0.64	10	-7868.87	15757.74	277.08	0.00
-3.54	0.26	0.10	-0.12	-0.06	NA	-0.37	-0.03	NA	NA	NA	NA	1.15	1.35	0.64	10	-7869.44	15758.88	278.22	0.00
-11.59	0.00	0.07	-0.13	NA	1.92	NA	NA	NA	0.05	NA	NA	0.91	1.39	0.64	9	-7870.45	15758.90	278.24	0.00
-10.83	-0.06	0.08	-0.13	NA	1.58	-0.24	-0.05	0.10	0.16	0.00	0.00	NA	1.78	0.64	13	-7866.59	15759.18	278.52	0.00
-3.32	0.30	NA	-0.10	-0.08	NA	-0.41	-0.08	0.11	0.19	NA	NA	1.21	1.09	0.64	11	-7868.61	15759.22	278.55	0.00
-3.56	0.26	0.10	-0.12	-0.06	NA	-0.39	-0.03	NA	NA	-0.01	NA	1.14	1.36	0.64	11	-7868.90	15759.81	279.15	0.00
-13.52	NA	NA	-0.11	NA	2.46	NA	NA	0.08	0.12	NA	0.03	0.93	1.17	0.64	9	-7870.96	15759.93	279.27	0.00
-3.33	0.30	NA	-0.10	-0.08	NA	-0.41	-0.08	0.11	0.19	NA	0.00	1.22	1.08	0.64	12	-7868.59	15761.18	280.52	0.00
-13.38	0.01	NA	-0.11	NA	2.43	NA	NA	0.07	0.11	NA	0.03	0.94	1.16	0.64	10	-7870.64	15761.28	280.62	0.00
-13.55	NA	NA	-0.11	NA	2.45	NA	NA	0.07	0.12	NA	NA	0.95	1.16	0.64	8	-7872.84	15761.69	281.02	0.00
-10.62	-0.04	0.09	-0.13	-0.03	1.48	-0.25	NA	0.11	0.14	NA	NA	NA	1.84	0.64	11	-7870.00	15762.00	281.33	0.00
-10.79	-0.04	0.09	-0.13	-0.03	1.52	-0.28	NA	0.11	0.14	-0.01	NA	NA	1.84	0.64	12	-7869.30	15762.60	281.93	0.00
-13.42	0.01	NA	-0.11	NA	2.42	NA	NA	0.07	0.11	NA	NA	0.97	1.15	0.64	9	-7872.54	15763.09	282.42	0.00
-3.99	0.23	0.10	-0.10	-0.06	NA	NA	-0.03	0.07	NA	0.06	-0.08	1.06	1.49	0.64	12	-7869.80	15763.60	282.94	0.00
-10.60	-0.04	0.09	-0.13	-0.03	1.47	-0.26	NA	0.11	0.14	NA	-0.01	NA	1.84	0.64	12	-7869.85	15763.70	283.04	0.00
-11.08	0.06	0.08	-0.12	-0.01	1.76	NA	NA	NA	NA	NA	-0.04	0.99	1.38	0.64	10	-7872.11	15764.22	283.55	0.00
-10.33	NA	0.09	-0.13	-0.04	1.41	-0.30	NA	0.11	0.13	-0.01	NA	NA	1.83	0.64	11	-7871.21	15764.43	283.77	0.00
-10.77	-0.04	0.09	-0.13	-0.03	1.51	-0.28	NA	0.11	0.14	-0.01	-0.01	NA	1.84	0.64	13	-7869.22	15764.44	283.78	0.00
-10.06	NA	0.09	-0.13	-0.03	1.35	-0.27	NA	0.11	0.13	NA	NA	NA	1.83	0.64	10	-7872.36	15764.73	284.06	0.00
-3.57	0.25	0.10	-0.12	-0.06	NA	-0.37	NA	NA	NA	NA	NA	1.16	1.37	0.64	9	-7873.50	15765.00	284.34	0.00
-14.37	NA	NA	-0.09	0.02	2.70	-0.25	0.03	0.05	NA	NA	NA	1.02	0.99	0.64	10	-7872.86	15765.73	285.07	0.00
-3.60	0.26	0.10	-0.12	-0.06	NA	-0.40	NA	NA	NA	-0.01	NA	1.15	1.37	0.64	10	-7872.87	15765.74	285.07	0.00
-11.09	0.06	0.08	-0.12	-0.01	1.76	NA	0.00	NA	NA	NA	-0.04	0.99	1.38	0.64	11	-7872.11	15766.21	285.55	0.00
-10.32	NA	0.09	-0.13	-0.04	1.40	-0.30	NA	0.11	0.13	-0.01	0.00	NA	1.83	0.64	12	-7871.19	15766.37	285.71	0.00
-10.17	NA	0.08	-0.13	NA	1.43	-0.27	-0.06	0.09	0.13	NA	NA	NA	1.73	0.64	10	-7873.21	15766.42	285.76	0.00
-10.04	NA	0.09	-0.13	-0.03	1.34	-0.27	NA	0.11	0.13	NA	-0.01	NA	1.83	0.64	11	-7872.28	15766.56	285.89	0.00
-4.46	NA	0.11	-0.15	-0.07	NA	-0.30	NA	0.09	0.19	NA	NA	0.63	1.91	0.64	10	-7873.67	15767.35	286.68	0.00
-14.27	NA	NA	-0.09	0.02	2.68	-0.24	0.03	0.05	NA	0.00	NA	1.02	1.00	0.64	11	-7872.70	15767.40	286.74	0.00
-14.38	NA	NA	-0.09	0.02	2.70	-0.26	0.03	0.04	NA	NA	-0.01	1.02	0.99	0.64	11	-7872.77	15767.55	286.88	0.00
-11.63	0.03	0.07	-0.12	NA	1.90	NA	NA	NA	NA	NA	-0.04	0.94	1.38	0.64	9	-7875.04	15768.08	287.41	0.00
-10.18	NA	0.08	-0.13	NA	1.44	-0.27	-0.06	0.10	0.13	NA	0.01	NA	1.73	0.64	11	-7873.12	15768.24	287.58	0.00
-10.14	NA	0.08	-0.13	NA	1.42	-0.27	-0.06	0.09	0.13	0.00	NA	NA	1.73	0.64	11	-7873.20	15768.40	287.74	0.00
-14.25	NA	NA	-0.09	0.02	2.67	-0.24	0.03	0.05	NA	0.00	-0.01	1.02	0.99	0.64	12	-7872.55	15769.09	288.43	0.00
-4.05	0.22	0.10	-0.11	-0.06	NA	NA	NA	0.07	NA	0.06	-0.08	1.06	1.51	0.64	11	-7873.64	15769.28	288.62	0.00
-11.09	0.06	0.08	-0.12	-0.01	1.80	NA	NA	NA	NA	NA	NA	0.98	1.37	0.64	9	-7875.80	15769.61	288.95	0.00
-11.62	0.03	0.07	-0.12	NA	1.89	NA	0.00	NA	NA	NA	-0.04	0.94	1.38	0.64	10	-7875.03	15770.07	289.41	0.00
-10.16	NA	0.08	-0.13	NA	1.44	-0.27	-0.06	0.10	0.13	0.00	0.01	NA	1.73	0.64	12	-7873.12	15770.23	289.57	0.00
-14.24	NA	NA	-0.09	0.02	2.67	-0.25	NA	0.04	NA	NA	NA	0.99	1.00	0.64	9	-7876.13	15770.25	289.59	0.00
-11.98	NA	0.08	-0.12	NA	1.96	NA	NA	NA	NA	NA	-0.04	0.90	1.43	0.64	8	-7877.38	15770.77	290.10	0.00
-11.07	0.06	0.08	-0.12	-0.01	1.80	NA	0.00	NA	NA	NA	NA	0.98	1.37	0.64	10	-7875.79	15771.59	290.92	0.00
-14.10	NA	NA	-0.09	0.02	2.64	-0.23	NA	0.04	NA	0.01	NA	0.99	1.00	0.64	10	-7875.82	15771.64	290.97	0.00
-11.89	NA	0.08	-0.12	0.00	1.93	NA	NA	NA	NA	NA	-0.05	0.90	1.44	0.64	9	-7876.95	15771.90	291.24	0.00
-11.57	0.04	0.07	-0.12	NA	1.92	NA	NA	NA	NA	NA	NA	0.94	1.37	0.64	8	-7877.97	15771.94	291.28	0.00
-14.24	NA	NA	-0.09	0.02	2.67	-0.25	NA	0.04	NA	NA	0.00	0.99	0.99	0.64	10	-7876.10	15772.21	291.55	0.00
-12.03	NA	0.08	-0.12	NA	1.97	NA	0.01	NA	NA	NA	-0.04	0.90	1.42	0.64	9	-7877.22	15772.44	291.78	0.00
-3.71	0.11	0.06	-0.13	NA	NA	-0.19	-0.08	0.06	0.13	0.04	NA	0.73	1.55	0.64	12	-7874.37	15772.74	292.08	0.00
-11.93	NA	0.08	-0.12	-0.01	1.94	NA	0.01	NA	NA	NA	-0.05	0.91	1.44	0.64	10	-7876.65	15773.31	292.65	0.00
-14.09	NA	NA	-0.09	0.02	2.63	-0.23	NA	0.04	NA	0.01	-0.01	1.00	0.99	0.64	11	-7875.74	15773.49	292.83	0.00
-14.49	NA	NA	-0.09	NA	2.72	-0.25	0.04	0.05	NA	NA	NA	1.06	0.99	0.64	9	-7877.91	15773.82	293.16	0.00
-11.54	0.04	0.07	-0.12	NA	1.91	NA	0.00	NA	NA	NA	NA	0.94	1.37	0.64	9	-7877.94	15773.88	293.22	0.00
-14.50	NA	NA	-0.09	NA	2.72	-0.25	0.04	0.05	NA	NA	-0.01	1.07	0.98	0.64	10	-7877.81	15775.62	294.96	0.00
-14.48	NA	NA	-0.09	NA	2.72	-0.25	0.04	0.05	NA	0.00	NA	1.06	0.99	0.64	10	-7877.91	15775.82	295.16	0.00
-11.98	NA	0.08	-0.12	NA	2.00	NA	NA	NA	NA	NA	NA	0.89	1.42	0.64	7	-7881.16	15776.32	295.66	0.00
-14.47	NA	NA	-0.09	NA	2.71	-0.25	0.04	0.05	NA	0.00	-0.01	1.07	0.98	0.64	11	-7877.80	15777.60	296.94	0.00
-12.02	NA	0.08	-0.12	NA	2.01	NA	0.01	NA	NA	NA	NA	0.89	1.42	0.64	8	-7881.02	15778.05	297.39	0.00
-11.94	NA	0.08	-0.12	0.00	1.99	NA	NA	NA	NA	NA	NA	0.89	1.43	0.64	8	-7881.08	15778.16	297.50	0.00
-11.49	-0.07	0.08	-0.13	NA	1.72	-0.24	NA	0.09	0.13	NA	NA	NA	1.79	0.64	10	-7879.15	15778.31	297.65	0.00
-11.97	NA	0.08	-0.12	0.00	2.00	NA	0.01	NA	NA	NA	NA	0.90	1.43	0.64	9	-7880.90	15779.79	299.13	0.00
-11.48	-0.07	0.08	-0.13	NA	1.71	-0.24	NA	0.09	0.13	NA	-0.01	NA	1.79	0.64	11	-7879.06	15780.12	299.46	0.00
-11.55	-0.07	0.08	-0.13	NA	1.74	-0.25	NA	0.09	0.13	0.00	NA	NA	1.79	0.64	11	-7879.11	15780.22	299.56	0.00
-11.53	-0.07	0.08	-0.13	NA	1.72	-0.25	NA	0.09	0.13	0.00	-0.01	NA	1.79	0.64	12	-7879.03	15782.06	301.40	0.00
-3.73	0.25	0.09	-0.10	-0.06	NA	NA	-0.03	0.08	NA	0.05	NA	1.02	1.50	0.64	11	-7880.49	15782.98	302.31	0.00
-4.25	NA	0.09	-0.14	-0.06	NA	NA	NA	0.10	0.19	0.06	NA	0.69	1.85	0.64	10	-7881.53	15783.06	302.40	0.00
-14.32	NA	NA	-0.09	NA	2.68	-0.25	NA	0.05	NA	NA	NA	1.04	0.99	0.64	8	-7884.71	15785.42	304.76	0.00
-3.95	0.08	0.07	-0.13	NA	NA	NA	-0.07	0.06	0.14	0.07	-0.07	0.75	1.59	0.64	12	-7881.07	15786.14	305.48	0.00
-11.40	0.29	NA	NA	-0.05	2.20	-0.40	-0.02	0.10	NA	NA	NA	1.51	0.50	0.64	10	-7883.55	15787.10	306.43	0.00
-14.30	NA	NA	-0.09	NA	2.68	-0.24	NA	0.05	NA	0.00	NA	1.05	0.99	0.64	9	-7884.70	15787.40	306.73	0.00
-14.33	NA	NA	-0.09	NA	2.68	-0.25	NA	0.05	NA	NA	0.00	1.05	0.99	0.64	9	-7884.70	15787.40	306.74	0.00
-4.21	NA	0.08	-0.14	NA	NA	-0.14	-0.07	0.06	0.17	0.05	-0.08	0.61	1.73	0.64	12	-7881.92	15787.85	307.18	0.00
-11.27	0.29	NA	NA	-0.05	2.17	-0.38	-0.02	0.10	NA	0.00	NA	1.50	0.50	0.64	11	-7883.29	15788.58	307.92	0.00
-3.36	0.27	NA	-0.11	-0.08	NA	-0.30	NA	0.11	0.16	0.03	-0.03	1.29	1.07	0.64	12	-7882.45	15788.89	308.23	0.00
-11.40	0.29	NA	NA	-0.05	2.20	-0.40	-0.02	0.10	NA	NA	0.00	1.51	0.50	0.64	11	-7883.55	15789.10	308.43	0.00
-14.29	NA	NA	-0.09	NA	2.67	-0.24	NA	0.05	NA	0.00	0.00	1.05	0.99	0.64	10	-7884.68	15789.36	308.70	0.00
-11.70	0.28	NA	NA	-0.06	2.28	-0.40	NA	0.11	NA	NA	NA	1.52	0.49	0.64	9	-7886.16	15790.31	309.65	0.00
-11.27	0.29	NA	NA	-0.05	2.17	-0.38	-0.02	0.10	NA	0.00	0.00	1.51	0.50	0.64	12	-7883.28	15790.57	309.91	0.00
-3.28	0.27	NA	-0.11	-0.08	NA	-0.30	NA	0.11	0.16	0.03	NA	1.27	1.10	0.64	11	-7884.34	15790.69	310.03	0.00
-3.30	0.21	NA	-0.10	-0.06	NA	NA	-0.09	0.12	0.21	0.07	NA	1.12	1.21	0.64	11	-7884.37	15790.74	310.08	0.00
-3.79	0.24	0.09	-0.11	-0.07	NA	NA	NA	0.08	NA	0.05	NA	1.03	1.53	0.64	10	-7885.70	15791.40	310.74	0.00
-3.33	0.20	NA	-0.10	-0.06	NA	NA	-0.09	0.12	0.21	0.07	-0.02	1.13	1.20	0.64	12	-7883.95	15791.90	311.24	0.00
-11.62	0.28	NA	NA	-0.06	2.26	-0.39	NA	0.11	NA	0.00	NA	1.52	0.50	0.64	10	-7886.02	15792.04	311.38	0.00
-9.75	-0.07	0.09	-0.13	-0.02	1.29	NA	-0.06	0.12	0.18	0.03	NA	NA	1.89	0.64	12	-7884.12	15792.25	311.58	0.00
-11.70	0.28	NA	NA	-0.06	2.27	-0.40	NA	0.11	NA	NA	0.00	1.52	0.49	0.64	10	-7886.14	15792.29	311.63	0.00
-3.89	0.12	0.08	-0.14	NA	NA	-0.26	-0.06	NA	0.08	0.03	-0.09	0.89	1.47	0.64	12	-7884.59	15793.19	312.52	0.00
-11.61	0.28	NA	NA	-0.06	2.25	-0.39	NA	0.11	NA	0.00	0.00	1.52	0.49	0.64	11	-7885.98	15793.97	313.30	0.00
-10.69	NA	0.08	-0.13	NA	1.55	-0.27	NA	0.09	0.10	NA	NA	NA	1.74	0.63	9	-7888.05	15794.11	313.45	0.00
-9.76	-0.07	0.08	-0.13	-0.02	1.29	NA	-0.06	0.12	0.18	0.03	0.00	NA	1.89	0.64	13	-7884.12	15794.24	313.57	0.00
-10.48	0.05	NA	-0.11	0.01	1.79	NA	-0.03	NA	0.10	0.04	-0.03	1.18	0.97	0.64	12	-7885.38	15794.75	314.09	0.00
-10.19	0.06	NA	-0.11	NA	1.73	NA	-0.03	NA	0.10	0.04	-0.03	1.23	0.96	0.63	11	-7886.49	15794.99	314.33	0.00
-10.82	NA	0.08	-0.13	NA	1.58	-0.29	NA	0.09	0.09	0.00	NA	NA	1.74	0.63	10	-7887.85	15795.69	315.03	0.00
-10.69	NA	0.08	-0.13	NA	1.55	-0.27	NA	0.09	0.10	NA	0.00	NA	1.74	0.63	10	-7888.04	15796.09	315.42	0.00
-4.02	0.12	0.08	-0.14	NA	NA	-0.35	-0.07	0.03	0.10	NA	-0.06	0.73	1.58	0.64	12	-7886.14	15796.29	315.63	0.00
-4.02	0.11	0.08	-0.14	NA	NA	-0.22	NA	0.04	0.08	0.04	-0.09	0.82	1.55	0.63	12	-7886.28	15796.55	315.89	0.00
-10.53	0.05	NA	-0.11	0.01	1.83	NA	-0.03	NA	0.10	0.04	NA	1.16	0.99	0.63	11	-7887.33	15796.66	315.99	0.00
-10.23	0.06	NA	-0.11	NA	1.76	NA	-0.03	NA	0.10	0.04	NA	1.21	0.97	0.63	10	-7888.52	15797.04	316.38	0.00
-10.82	NA	0.08	-0.13	NA	1.58	-0.29	NA	0.09	0.09	0.00	0.00	NA	1.74	0.63	11	-7887.84	15797.69	317.03	0.00
-9.97	0.16	0.04	NA	-0.06	1.77	NA	-0.06	0.14	0.12	0.06	NA	1.25	0.89	0.63	12	-7886.95	15797.90	317.24	0.00
-13.76	NA	NA	-0.10	0.03	2.57	-0.27	0.02	NA	NA	NA	-0.03	1.09	0.93	0.63	10	-7888.97	15797.93	317.27	0.00
-4.37	NA	0.11	-0.15	-0.03	NA	-0.24	-0.05	NA	0.15	0.02	-0.11	0.80	1.71	0.63	12	-7887.07	15798.14	317.48	0.00
-11.11	NA	NA	-0.11	0.02	1.93	NA	-0.03	NA	0.11	0.04	-0.03	1.12	1.02	0.63	11	-7888.08	15798.16	317.49	0.00
-13.71	NA	NA	-0.10	0.03	2.58	-0.26	0.02	NA	NA	NA	NA	1.08	0.95	0.63	9	-7890.24	15798.48	317.82	0.00
-9.93	0.16	0.04	NA	-0.07	1.75	NA	-0.06	0.14	0.12	0.06	-0.02	1.26	0.89	0.63	13	-7886.51	15799.03	318.37	0.00
-10.89	0.04	NA	-0.11	0.01	1.89	NA	NA	NA	0.08	0.04	-0.03	1.20	0.97	0.63	11	-7888.57	15799.14	318.48	0.00
-10.61	0.06	NA	-0.11	NA	1.82	NA	NA	NA	0.09	0.04	-0.03	1.25	0.95	0.63	10	-7889.69	15799.38	318.72	0.00
-13.80	NA	NA	-0.10	0.03	2.58	-0.27	0.02	NA	NA	0.00	-0.02	1.09	0.93	0.63	11	-7888.94	15799.88	319.22	0.00
-13.64	NA	NA	-0.10	0.03	2.56	-0.26	NA	NA	NA	NA	NA	1.06	0.95	0.63	8	-7891.96	15799.91	319.25	0.00
-10.35	-0.09	0.08	-0.13	NA	1.46	NA	-0.06	0.10	0.17	0.03	NA	NA	1.85	0.63	11	-7888.97	15799.95	319.28	0.00
-13.67	NA	NA	-0.10	0.03	2.55	-0.26	NA	NA	NA	NA	-0.02	1.07	0.94	0.63	9	-7890.98	15799.96	319.30	0.00
-11.16	NA	NA	-0.11	0.02	1.97	NA	-0.03	NA	0.11	0.04	NA	1.10	1.03	0.63	10	-7890.01	15800.02	319.36	0.00
-13.83	NA	NA	-0.10	0.03	2.60	-0.28	0.02	NA	NA	0.00	NA	1.07	0.94	0.63	10	-7890.05	15800.11	319.45	0.00
-3.73	0.08	0.06	-0.13	NA	NA	NA	-0.08	0.07	0.14	0.06	NA	0.71	1.61	0.63	11	-7889.34	15800.68	320.02	0.00
-10.96	0.04	NA	-0.11	0.01	1.93	NA	NA	NA	0.08	0.04	NA	1.18	0.98	0.63	10	-7890.80	15801.60	320.94	0.00
-11.43	NA	NA	-0.11	0.01	2.01	NA	NA	NA	0.10	0.04	-0.03	1.14	1.01	0.63	10	-7890.81	15801.62	320.96	0.00
-13.72	NA	NA	-0.10	0.03	2.58	-0.27	NA	NA	NA	0.00	NA	1.05	0.95	0.63	9	-7891.86	15801.73	321.06	0.00
-10.35	-0.09	0.08	-0.13	NA	1.46	NA	-0.06	0.10	0.17	0.03	0.00	NA	1.85	0.63	12	-7888.97	15801.94	321.28	0.00
-13.69	NA	NA	-0.10	0.03	2.56	-0.27	NA	NA	NA	0.00	-0.02	1.07	0.94	0.63	10	-7890.98	15801.95	321.29	0.00
-10.67	0.06	NA	-0.11	NA	1.86	NA	NA	NA	0.09	0.04	NA	1.22	0.97	0.63	9	-7892.00	15801.99	321.33	0.00
-4.37	0.15	0.10	-0.13	-0.08	NA	NA	-0.07	0.09	0.15	NA	-0.03	0.82	1.78	0.63	12	-7889.36	15802.72	322.06	0.00
-4.17	NA	0.08	-0.14	NA	NA	NA	-0.07	0.07	0.17	0.07	-0.07	0.63	1.73	0.63	11	-7890.66	15803.31	322.65	0.00
-8.76	NA	0.09	-0.13	-0.03	1.05	NA	-0.07	0.12	0.17	0.03	NA	NA	1.87	0.63	11	-7890.69	15803.39	322.72	0.00
-4.26	0.16	0.10	-0.13	-0.08	NA	NA	-0.07	0.10	0.15	NA	NA	0.81	1.78	0.63	11	-7890.76	15803.52	322.86	0.00
-11.50	NA	NA	-0.12	0.01	2.05	NA	NA	NA	0.10	0.04	NA	1.12	1.02	0.63	9	-7893.00	15804.01	323.34	0.00
-10.91	NA	NA	-0.11	NA	1.88	NA	-0.02	NA	0.13	0.04	-0.03	1.17	1.00	0.63	10	-7892.45	15804.89	324.23	0.00
-8.80	NA	0.09	-0.13	-0.03	1.07	NA	-0.07	0.12	0.17	0.03	0.01	NA	1.87	0.63	12	-7890.55	15805.09	324.43	0.00
-3.95	0.12	0.09	-0.13	-0.04	NA	NA	-0.05	NA	0.09	0.05	-0.10	1.04	1.49	0.63	12	-7890.82	15805.64	324.98	0.00
-3.87	0.18	0.08	-0.12	NA	NA	-0.25	-0.04	0.03	NA	0.03	-0.09	0.88	1.46	0.63	12	-7891.03	15806.06	325.40	0.00
-4.46	NA	0.12	-0.16	-0.04	NA	-0.31	-0.05	NA	0.15	NA	-0.11	0.76	1.76	0.63	11	-7892.10	15806.20	325.54	0.00
-3.82	0.13	0.07	-0.14	NA	NA	-0.34	-0.07	0.04	0.11	NA	NA	0.70	1.59	0.63	11	-7892.45	15806.90	326.24	0.00
-10.96	NA	NA	-0.11	NA	1.92	NA	-0.03	NA	0.13	0.03	NA	1.15	1.02	0.63	9	-7894.56	15807.13	326.47	0.00
-3.98	NA	0.07	-0.14	NA	NA	-0.13	-0.08	0.07	0.18	0.04	NA	0.55	1.76	0.63	11	-7892.82	15807.65	326.99	0.00
-11.22	NA	NA	-0.11	NA	1.96	NA	NA	NA	0.11	0.04	-0.04	1.19	1.00	0.63	9	-7894.86	15807.72	327.06	0.00
-12.88	NA	0.05	NA	-0.05	2.43	-0.26	-0.05	0.13	0.16	0.02	-0.02	1.05	0.95	0.63	13	-7891.44	15808.88	328.22	0.00
-12.96	NA	0.04	NA	-0.05	2.47	-0.26	-0.05	0.13	0.17	0.02	NA	1.03	0.95	0.63	12	-7892.45	15808.90	328.24	0.00
-11.29	NA	NA	-0.11	NA	2.00	NA	NA	NA	0.11	0.03	NA	1.17	1.01	0.63	8	-7897.22	15810.43	329.77	0.00
-3.33	0.30	NA	-0.11	-0.09	NA	-0.43	NA	0.10	0.15	NA	NA	1.29	1.08	0.63	10	-7896.33	15812.66	332.00	0.00
-3.96	0.13	0.08	-0.14	NA	NA	-0.36	-0.06	NA	0.07	NA	-0.08	0.83	1.52	0.63	11	-7895.38	15812.76	332.10	0.00
-3.38	0.30	NA	-0.11	-0.08	NA	-0.43	NA	0.10	0.15	NA	-0.02	1.30	1.07	0.63	11	-7895.70	15813.39	332.73	0.00
-13.52	NA	0.05	NA	-0.05	2.59	-0.32	-0.05	0.13	0.16	NA	NA	1.02	0.95	0.63	11	-7895.88	15813.75	333.09	0.00
-4.44	NA	0.11	-0.16	-0.04	NA	-0.25	NA	NA	0.13	0.02	-0.12	0.83	1.72	0.63	11	-7896.16	15814.32	333.66	0.00
-13.61	NA	NA	-0.09	0.02	2.52	NA	0.02	0.06	NA	0.04	NA	1.02	1.05	0.63	10	-7897.23	15814.46	333.80	0.00
-13.49	NA	0.05	NA	-0.05	2.58	-0.32	-0.05	0.13	0.16	NA	-0.02	1.03	0.95	0.63	12	-7895.34	15814.69	334.03	0.00
-13.50	NA	NA	-0.09	0.02	2.50	NA	NA	0.05	NA	0.04	NA	1.00	1.05	0.63	9	-7898.87	15815.74	335.08	0.00
-13.60	NA	NA	-0.09	0.02	2.51	NA	0.02	0.05	NA	0.04	-0.01	1.03	1.04	0.63	11	-7897.04	15816.08	335.41	0.00
-13.49	NA	NA	-0.09	0.02	2.49	NA	NA	0.05	NA	0.04	-0.01	1.01	1.04	0.63	10	-7898.74	15817.48	336.82	0.00
-3.86	0.17	0.09	-0.13	NA	NA	-0.28	-0.04	NA	NA	0.03	-0.10	0.94	1.43	0.63	11	-7898.09	15818.18	337.51	0.00
-3.97	0.12	0.08	-0.14	NA	NA	-0.26	NA	NA	0.05	0.03	-0.10	0.91	1.49	0.63	11	-7898.79	15819.58	338.92	0.00
-3.95	0.16	0.09	-0.13	NA	NA	-0.25	NA	0.03	NA	0.03	-0.10	0.89	1.49	0.63	11	-7899.26	15820.52	339.85	0.00
-3.94	NA	0.07	-0.14	NA	NA	NA	-0.08	0.07	0.18	0.06	NA	0.57	1.76	0.63	10	-7900.66	15821.32	340.66	0.00
-10.62	-0.08	0.09	-0.13	-0.02	1.48	NA	NA	0.11	0.15	0.03	NA	NA	1.90	0.63	11	-7899.89	15821.77	341.11	0.00
-4.54	NA	0.12	-0.16	-0.04	NA	-0.32	NA	NA	0.13	NA	-0.12	0.79	1.77	0.63	10	-7901.00	15822.00	341.34	0.00
-12.86	0.14	NA	-0.09	-0.01	2.36	NA	NA	0.07	NA	NA	0.03	1.15	1.00	0.63	10	-7901.03	15822.06	341.40	0.00
-3.75	0.11	0.07	-0.14	NA	NA	-0.21	NA	0.05	0.08	0.04	NA	0.77	1.58	0.63	11	-7900.26	15822.53	341.86	0.00
-12.92	0.13	NA	-0.09	-0.01	2.35	NA	NA	0.07	NA	NA	NA	1.16	0.99	0.63	9	-7902.81	15823.61	342.95	0.00
-10.60	-0.08	0.09	-0.13	-0.02	1.47	NA	NA	0.11	0.15	0.03	-0.01	NA	1.90	0.63	12	-7899.82	15823.64	342.98	0.00
-12.89	0.13	NA	-0.09	-0.01	2.36	NA	0.00	0.07	NA	NA	0.03	1.15	1.00	0.63	11	-7901.01	15824.01	343.35	0.00
-3.57	0.13	0.07	-0.14	NA	NA	-0.26	-0.06	NA	0.08	0.02	NA	0.86	1.48	0.63	11	-7901.01	15824.02	343.36	0.00
-13.21	0.11	NA	-0.09	NA	2.44	NA	NA	0.06	NA	NA	0.03	1.09	1.02	0.63	9	-7903.28	15824.56	343.90	0.00
-9.23	NA	0.07	-0.13	NA	1.21	NA	-0.07	0.11	0.14	0.04	NA	NA	1.79	0.63	10	-7902.58	15825.15	344.49	0.00
-4.03	0.12	0.10	-0.14	-0.04	NA	NA	NA	NA	0.07	0.05	-0.11	1.07	1.51	0.63	11	-7901.63	15825.26	344.60	0.00
-12.97	0.13	NA	-0.09	-0.01	2.36	NA	0.00	0.07	NA	NA	NA	1.17	0.99	0.63	10	-7902.73	15825.47	344.80	0.00
-13.25	0.11	NA	-0.09	NA	2.43	NA	NA	0.06	NA	NA	NA	1.11	1.01	0.63	8	-7904.87	15825.74	345.08	0.00
-10.49	0.16	NA	NA	-0.05	1.96	NA	-0.07	0.14	0.14	0.06	NA	1.34	0.71	0.63	11	-7902.10	15826.20	345.54	0.00
-13.23	0.11	NA	-0.09	NA	2.44	NA	0.00	0.06	NA	NA	0.03	1.09	1.02	0.63	10	-7903.28	15826.55	345.89	0.00
-9.27	NA	0.07	-0.13	NA	1.23	NA	-0.07	0.11	0.14	0.04	0.01	NA	1.79	0.63	11	-7902.35	15826.69	346.03	0.00
-14.04	NA	NA	-0.10	NA	2.63	-0.30	0.04	NA	NA	-0.01	-0.03	1.19	0.90	0.63	10	-7903.35	15826.71	346.04	0.00
-13.74	NA	NA	-0.10	NA	2.56	-0.27	0.04	NA	NA	NA	-0.03	1.21	0.90	0.63	9	-7904.48	15826.96	346.30	0.00
-13.48	NA	0.05	NA	-0.05	2.58	-0.27	NA	0.13	0.14	0.02	-0.03	1.10	0.92	0.63	12	-7901.48	15826.97	346.31	0.00
-4.30	NA	0.09	-0.15	NA	NA	-0.16	NA	0.05	0.13	0.05	-0.09	0.66	1.74	0.63	11	-7902.68	15827.36	346.70	0.00
-14.07	NA	NA	-0.10	NA	2.65	-0.30	0.03	NA	NA	-0.01	NA	1.18	0.91	0.63	9	-7904.68	15827.37	346.70	0.00
-13.29	0.11	NA	-0.09	NA	2.44	NA	0.00	0.06	NA	NA	NA	1.11	1.01	0.63	9	-7904.84	15827.67	347.01	0.00
-11.13	-0.10	0.08	-0.14	NA	1.63	NA	NA	0.10	0.14	0.03	NA	NA	1.86	0.63	10	-7903.89	15827.79	347.13	0.00
-10.50	0.17	NA	NA	-0.05	1.97	NA	-0.07	0.14	0.14	0.06	0.01	1.33	0.71	0.63	12	-7902.01	15828.01	347.35	0.00
-13.85	NA	NA	-0.09	NA	2.57	NA	0.03	0.07	NA	0.03	NA	1.08	1.04	0.63	9	-7905.09	15828.18	347.52	0.00
-13.60	NA	0.05	NA	-0.05	2.63	-0.27	NA	0.13	0.14	0.01	NA	1.08	0.92	0.63	11	-7903.14	15828.28	347.62	0.00
-13.68	NA	NA	-0.10	NA	2.57	-0.26	0.03	NA	NA	NA	NA	1.19	0.91	0.63	8	-7906.62	15829.25	348.58	0.00
-11.11	-0.10	0.08	-0.14	NA	1.62	NA	NA	0.10	0.14	0.03	-0.01	NA	1.87	0.63	11	-7903.82	15829.63	348.97	0.00
-12.35	0.12	0.02	NA	NA	2.43	-0.28	-0.06	0.09	0.06	0.02	NA	1.16	0.70	0.63	12	-7902.93	15829.86	349.20	0.00
-13.84	NA	NA	-0.09	NA	2.56	NA	0.03	0.07	NA	0.03	-0.01	1.08	1.03	0.63	10	-7904.97	15829.94	349.28	0.00
-13.96	NA	0.05	NA	-0.05	2.69	-0.33	NA	0.12	0.13	NA	-0.03	1.08	0.92	0.63	11	-7904.15	15830.31	349.65	0.00
-14.01	NA	0.05	NA	-0.05	2.72	-0.32	NA	0.13	0.14	NA	NA	1.07	0.92	0.63	10	-7905.26	15830.51	349.85	0.00
-3.94	0.18	0.09	-0.13	NA	NA	-0.37	-0.04	0.02	NA	NA	-0.08	0.84	1.51	0.63	11	-7904.31	15830.62	349.96	0.00
-3.93	0.16	0.09	-0.14	NA	NA	-0.28	NA	NA	NA	0.03	-0.11	0.94	1.46	0.63	10	-7905.31	15830.62	349.96	0.00
-10.88	0.16	0.04	NA	-0.07	2.00	NA	NA	0.14	0.08	0.05	NA	1.30	0.86	0.63	11	-7904.54	15831.08	350.42	0.00
-3.58	0.19	0.08	-0.12	NA	NA	-0.25	-0.05	0.04	NA	0.03	NA	0.84	1.48	0.63	11	-7904.54	15831.08	350.42	0.00
-10.80	0.16	0.04	NA	-0.07	1.96	NA	NA	0.14	0.08	0.06	-0.02	1.31	0.86	0.63	12	-7903.56	15831.11	350.45	0.00
-12.31	0.12	0.02	NA	NA	2.41	-0.28	-0.05	0.09	0.06	0.02	-0.01	1.17	0.70	0.63	13	-7902.58	15831.16	350.50	0.00
-11.00	-0.08	0.09	-0.14	-0.02	1.55	NA	-0.05	0.11	0.17	NA	NA	NA	1.94	0.63	11	-7904.91	15831.81	351.15	0.00
-4.69	0.05	0.11	-0.14	-0.05	NA	-0.25	-0.08	0.12	0.20	0.01	-0.03	NA	2.01	0.63	13	-7903.14	15832.28	351.61	0.00
-4.05	0.07	0.07	-0.14	NA	NA	NA	NA	0.05	0.10	0.07	-0.09	0.80	1.62	0.63	11	-7905.25	15832.49	351.83	0.00
-11.00	-0.07	0.09	-0.14	-0.02	1.57	NA	-0.06	0.11	0.17	NA	0.02	NA	1.93	0.63	12	-7904.29	15832.59	351.92	0.00
-4.09	0.12	0.08	-0.15	NA	NA	-0.36	NA	0.02	0.06	NA	-0.08	0.78	1.59	0.63	11	-7905.37	15832.74	352.08	0.00
-11.15	0.10	NA	-0.10	0.01	1.98	NA	NA	NA	NA	0.04	-0.03	1.26	0.90	0.63	10	-7906.40	15832.79	352.13	0.00
-4.60	0.06	0.11	-0.14	-0.06	NA	-0.25	-0.08	0.12	0.20	0.01	NA	NA	2.01	0.63	12	-7904.40	15832.80	352.14	0.00
-3.92	0.18	0.09	-0.14	NA	NA	-0.37	-0.04	NA	NA	NA	-0.08	0.88	1.48	0.63	10	-7907.08	15834.16	353.50	0.00
-4.21	NA	0.09	-0.15	NA	NA	-0.20	-0.06	NA	0.13	0.03	-0.10	0.72	1.68	0.63	11	-7906.16	15834.32	353.65	0.00
-11.21	0.10	NA	-0.10	0.01	2.01	NA	NA	NA	NA	0.04	NA	1.24	0.91	0.63	9	-7908.16	15834.32	353.66	0.00
-4.73	0.06	0.11	-0.14	-0.06	NA	-0.30	-0.08	0.12	0.19	NA	-0.02	NA	2.02	0.63	12	-7905.21	15834.42	353.76	0.00
-4.64	0.07	0.11	-0.14	-0.06	NA	-0.30	-0.08	0.12	0.19	NA	NA	NA	2.02	0.63	11	-7906.23	15834.45	353.79	0.00
-3.66	0.14	0.08	-0.14	NA	NA	-0.34	-0.06	NA	0.08	NA	NA	0.82	1.52	0.63	10	-7907.29	15834.58	353.92	0.00
-11.11	0.10	NA	-0.10	0.01	1.97	NA	0.00	NA	NA	0.04	-0.03	1.26	0.90	0.63	11	-7906.35	15834.71	354.04	0.00
-12.48	0.13	NA	NA	NA	2.48	-0.28	-0.06	0.10	0.08	0.02	NA	1.21	0.62	0.63	11	-7906.99	15835.98	355.32	0.00
-13.70	NA	NA	-0.09	NA	2.54	NA	NA	0.07	NA	0.03	NA	1.06	1.04	0.63	8	-7909.99	15835.98	355.32	0.00
-11.15	0.10	NA	-0.10	0.01	2.00	NA	0.00	NA	NA	0.04	NA	1.24	0.91	0.63	10	-7908.07	15836.15	355.48	0.00
-10.70	0.13	NA	-0.10	NA	1.88	NA	NA	NA	NA	0.04	-0.03	1.33	0.87	0.63	9	-7909.29	15836.57	355.91	0.00
-13.69	NA	NA	-0.09	NA	2.53	NA	NA	0.06	NA	0.03	0.00	1.07	1.03	0.63	9	-7909.96	15837.91	357.25	0.00
-12.48	0.13	NA	NA	NA	2.48	-0.28	-0.06	0.10	0.08	0.03	0.00	1.21	0.62	0.63	12	-7906.99	15837.97	357.31	0.00
-13.89	NA	NA	-0.10	NA	2.62	-0.30	NA	NA	NA	-0.01	NA	1.15	0.92	0.63	8	-7911.03	15838.06	357.40	0.00
-13.86	NA	NA	-0.10	NA	2.59	-0.29	NA	NA	NA	-0.01	-0.02	1.17	0.90	0.63	9	-7910.11	15838.21	357.55	0.00
-10.76	0.13	NA	-0.10	NA	1.91	NA	NA	NA	NA	0.04	NA	1.31	0.88	0.63	8	-7911.12	15838.25	357.58	0.00
-13.58	NA	NA	-0.10	NA	2.53	-0.26	NA	NA	NA	NA	-0.03	1.18	0.90	0.63	8	-7911.17	15838.33	357.67	0.00
-13.03	0.13	0.02	NA	NA	2.59	-0.36	-0.05	0.09	0.05	NA	NA	1.15	0.69	0.63	11	-7908.26	15838.52	357.86	0.00
-10.68	0.13	NA	-0.10	NA	1.87	NA	0.00	NA	NA	0.04	-0.03	1.33	0.87	0.63	10	-7909.27	15838.54	357.88	0.00
-4.48	0.15	0.11	-0.14	-0.09	NA	NA	NA	0.09	0.12	NA	-0.04	0.87	1.81	0.63	11	-7908.44	15838.87	358.21	0.00
-4.77	NA	0.11	-0.15	-0.05	NA	-0.22	-0.08	0.11	0.21	0.02	-0.04	NA	2.06	0.63	12	-7907.51	15839.03	358.36	0.00
-9.51	NA	0.09	-0.13	-0.03	1.22	NA	NA	0.12	0.13	0.03	NA	NA	1.88	0.63	10	-7909.56	15839.13	358.47	0.00
-13.53	NA	NA	-0.10	NA	2.54	-0.25	NA	NA	NA	NA	NA	1.17	0.92	0.63	7	-7912.76	15839.52	358.86	0.00
-4.37	NA	0.09	-0.16	NA	NA	-0.31	-0.07	0.04	0.16	NA	-0.07	0.53	1.82	0.63	11	-7908.87	15839.74	359.08	0.00
-3.61	0.14	0.08	-0.14	-0.04	NA	NA	-0.06	NA	0.10	0.04	NA	1.01	1.50	0.63	11	-7908.98	15839.96	359.29	0.00
-10.71	0.13	NA	-0.10	NA	1.90	NA	0.00	NA	NA	0.04	NA	1.31	0.88	0.63	9	-7911.08	15840.16	359.50	0.00
-13.03	0.13	0.02	NA	NA	2.58	-0.37	-0.05	0.09	0.05	NA	0.00	1.16	0.69	0.63	12	-7908.22	15840.44	359.78	0.00
-4.05	0.13	0.09	-0.15	NA	NA	-0.37	NA	NA	0.05	NA	-0.09	0.85	1.54	0.63	10	-7910.27	15840.54	359.88	0.00
-9.52	NA	0.09	-0.13	-0.03	1.22	NA	NA	0.12	0.13	0.03	0.00	NA	1.88	0.63	11	-7909.56	15841.12	360.46	0.00
-4.64	NA	0.11	-0.15	-0.05	NA	-0.21	-0.08	0.12	0.22	0.02	NA	NA	2.06	0.63	11	-7909.87	15841.75	361.08	0.00
-12.33	0.16	0.03	NA	NA	2.42	-0.31	-0.04	0.08	NA	0.02	NA	1.20	0.69	0.63	11	-7909.94	15841.88	361.22	0.00
-12.27	0.16	0.03	NA	NA	2.39	-0.31	-0.04	0.08	NA	0.02	-0.02	1.21	0.68	0.63	12	-7909.05	15842.10	361.44	0.00
-4.33	0.16	0.10	-0.14	-0.09	NA	NA	NA	0.09	0.12	NA	NA	0.85	1.81	0.63	10	-7911.39	15842.78	362.12	0.00
-11.75	-0.10	0.08	-0.14	NA	1.76	NA	-0.05	0.09	0.15	NA	NA	NA	1.89	0.63	10	-7911.58	15843.16	362.49	0.00
-11.75	-0.10	0.08	-0.14	NA	1.78	NA	-0.05	0.09	0.15	NA	0.02	NA	1.88	0.63	11	-7910.93	15843.87	363.21	0.00
-4.00	NA	0.10	-0.16	-0.03	NA	-0.23	-0.05	NA	0.16	0.01	NA	0.74	1.74	0.63	11	-7911.03	15844.06	363.40	0.00
-3.93	0.18	0.10	-0.13	-0.04	NA	NA	-0.03	NA	NA	0.05	-0.10	1.10	1.47	0.63	11	-7911.13	15844.26	363.60	0.00
-12.84	0.16	0.03	NA	NA	2.54	-0.36	-0.04	0.08	NA	NA	NA	1.19	0.68	0.63	10	-7912.80	15845.61	364.94	0.00
-9.99	NA	0.09	-0.13	-0.03	1.34	NA	-0.06	0.12	0.15	NA	0.03	NA	1.91	0.63	11	-7911.95	15845.91	365.25	0.00
-4.85	NA	0.12	-0.15	-0.05	NA	-0.29	-0.08	0.11	0.21	NA	-0.03	NA	2.09	0.63	11	-7912.09	15846.18	365.51	0.00
-4.02	0.17	0.09	-0.14	NA	NA	-0.37	NA	0.02	NA	NA	-0.08	0.84	1.54	0.63	10	-7913.12	15846.24	365.58	0.00
-13.53	NA	NA	NA	-0.04	2.68	-0.24	-0.05	0.13	0.19	0.03	NA	1.13	0.75	0.63	11	-7912.12	15846.24	365.58	0.00
-4.25	NA	0.10	-0.15	-0.03	NA	NA	-0.05	NA	0.14	0.05	-0.11	0.83	1.70	0.63	11	-7912.32	15846.63	365.97	0.00
-9.93	NA	0.10	-0.13	-0.03	1.30	NA	-0.06	0.11	0.15	NA	NA	NA	1.92	0.63	10	-7913.32	15846.64	365.98	0.00
-4.07	NA	0.10	-0.16	-0.03	NA	-0.28	-0.05	NA	0.16	NA	NA	0.71	1.77	0.63	10	-7913.39	15846.78	366.11	0.00
-12.84	0.16	0.03	NA	NA	2.53	-0.37	-0.04	0.08	NA	NA	-0.01	1.20	0.68	0.63	11	-7912.46	15846.93	366.27	0.00
-3.91	0.08	0.08	-0.14	NA	NA	NA	-0.06	NA	0.09	0.06	-0.10	0.90	1.53	0.63	11	-7912.67	15847.34	366.68	0.00
-13.27	0.14	NA	NA	NA	2.67	-0.37	-0.05	0.09	0.06	NA	NA	1.22	0.59	0.63	10	-7913.70	15847.39	366.73	0.00
-4.25	NA	0.08	-0.15	NA	NA	NA	NA	0.06	0.13	0.07	-0.09	0.68	1.75	0.63	10	-7913.82	15847.64	366.97	0.00
-13.54	NA	NA	NA	-0.04	2.68	-0.24	-0.05	0.13	0.19	0.03	0.00	1.13	0.75	0.63	12	-7912.10	15848.20	367.54	0.00
-4.00	0.16	0.09	-0.14	NA	NA	-0.37	NA	NA	NA	NA	-0.09	0.88	1.51	0.63	9	-7915.21	15848.42	367.76	0.00
-4.72	NA	0.11	-0.15	-0.05	NA	-0.28	-0.08	0.11	0.22	NA	NA	NA	2.10	0.63	10	-7914.22	15848.43	367.77	0.00
-10.16	0.21	0.05	NA	-0.06	1.81	NA	-0.03	0.12	NA	0.05	-0.03	1.32	0.86	0.63	12	-7912.37	15848.74	368.08	0.00
-3.68	0.19	0.08	-0.13	NA	NA	-0.35	-0.05	0.03	NA	NA	NA	0.81	1.51	0.63	10	-7914.47	15848.94	368.28	0.00
-13.27	0.14	NA	NA	NA	2.68	-0.37	-0.05	0.09	0.07	NA	0.01	1.21	0.59	0.63	11	-7913.52	15849.03	368.37	0.00
-3.99	0.17	0.10	-0.13	-0.04	NA	NA	NA	NA	NA	0.05	-0.11	1.10	1.48	0.63	10	-7914.80	15849.60	368.94	0.00
-10.23	0.21	0.05	NA	-0.05	1.85	NA	-0.03	0.12	NA	0.05	NA	1.31	0.86	0.63	11	-7913.80	15849.61	368.95	0.00
-10.99	0.03	0.11	-0.12	-0.01	1.59	-0.31	NA	0.08	NA	-0.02	NA	NA	1.79	0.63	11	-7913.96	15849.93	369.27	0.00
-11.40	NA	0.11	-0.13	-0.01	1.69	-0.30	NA	0.08	NA	-0.02	NA	NA	1.80	0.63	10	-7915.21	15850.41	369.75	0.00
-11.46	NA	0.10	-0.13	NA	1.72	-0.29	NA	0.07	NA	-0.02	NA	NA	1.78	0.63	9	-7916.40	15850.80	370.14	0.00
-3.65	0.17	0.08	-0.13	NA	NA	-0.25	NA	0.04	NA	0.03	NA	0.84	1.51	0.63	10	-7915.40	15850.80	370.14	0.00
-10.85	0.03	0.11	-0.12	-0.01	1.57	-0.31	-0.01	0.08	NA	-0.02	NA	NA	1.79	0.63	12	-7913.44	15850.88	370.22	0.00
-10.95	0.03	0.11	-0.13	-0.01	1.57	-0.31	NA	0.08	NA	-0.02	-0.01	NA	1.79	0.63	12	-7913.64	15851.28	370.62	0.00
-11.33	NA	0.11	-0.13	-0.01	1.66	-0.30	NA	0.07	NA	-0.02	-0.02	NA	1.80	0.63	11	-7914.74	15851.49	370.83	0.00
-3.84	0.13	0.08	-0.15	NA	NA	-0.35	NA	0.03	0.07	NA	NA	0.74	1.61	0.63	10	-7915.77	15851.55	370.88	0.00
-3.52	0.19	0.08	-0.13	NA	NA	-0.28	-0.04	NA	NA	0.02	NA	0.91	1.44	0.63	10	-7915.90	15851.80	371.13	0.00
-11.39	NA	0.10	-0.13	NA	1.71	-0.29	-0.01	0.07	NA	-0.01	NA	NA	1.78	0.63	10	-7915.92	15851.85	371.18	0.00
-11.36	NA	0.11	-0.13	-0.01	1.69	-0.29	-0.01	0.07	NA	-0.02	NA	NA	1.80	0.63	11	-7915.01	15852.03	371.36	0.00
-11.39	NA	0.10	-0.13	NA	1.69	-0.29	NA	0.07	NA	-0.01	-0.01	NA	1.78	0.63	10	-7916.04	15852.09	371.42	0.00
-10.82	0.03	0.11	-0.12	-0.01	1.55	-0.31	-0.01	0.08	NA	-0.02	-0.01	NA	1.79	0.63	13	-7913.17	15852.34	371.67	0.00
-11.37	0.01	0.10	-0.13	NA	1.70	-0.29	NA	0.07	NA	-0.01	NA	NA	1.77	0.63	10	-7916.29	15852.59	371.93	0.00
-4.16	NA	0.09	-0.16	NA	NA	-0.29	-0.07	0.05	0.17	NA	NA	0.49	1.84	0.63	10	-7916.35	15852.70	372.04	0.00
-11.29	NA	0.11	-0.13	-0.01	1.66	-0.29	-0.01	0.07	NA	-0.02	-0.02	NA	1.80	0.63	12	-7914.58	15853.15	372.49	0.00
-11.33	NA	0.10	-0.13	NA	1.68	-0.29	-0.01	0.07	NA	-0.01	-0.01	NA	1.78	0.63	11	-7915.59	15853.17	372.51	0.00
-11.19	0.01	0.10	-0.13	NA	1.66	-0.29	-0.01	0.07	NA	-0.01	NA	NA	1.76	0.63	11	-7915.59	15853.17	372.51	0.00
-13.09	0.12	0.02	NA	NA	2.61	-0.30	NA	0.09	0.03	0.02	NA	1.20	0.67	0.63	11	-7915.68	15853.35	372.69	0.00
-13.01	0.12	0.02	NA	NA	2.58	-0.30	NA	0.09	0.03	0.02	-0.02	1.21	0.67	0.63	12	-7914.76	15853.52	372.86	0.00
-3.34	0.16	NA	-0.12	NA	NA	-0.18	-0.09	0.07	0.17	0.06	-0.03	0.96	1.23	0.63	12	-7914.82	15853.64	372.97	0.00
-11.67	-0.09	0.10	-0.14	-0.02	1.71	NA	NA	0.10	0.14	NA	NA	NA	1.95	0.63	10	-7916.89	15853.78	373.12	0.00
-11.05	NA	0.10	-0.12	NA	1.63	-0.24	NA	0.08	NA	NA	NA	NA	1.78	0.63	8	-7918.89	15853.78	373.12	0.00
-11.33	0.01	0.10	-0.13	NA	1.68	-0.29	NA	0.07	NA	-0.01	-0.01	NA	1.77	0.63	11	-7915.98	15853.96	373.30	0.00
-11.00	NA	0.10	-0.13	NA	1.60	-0.24	NA	0.07	NA	NA	-0.02	NA	1.78	0.63	9	-7918.20	15854.39	373.73	0.00
-12.87	0.14	0.03	NA	NA	2.54	-0.31	NA	0.08	NA	0.02	-0.03	1.23	0.67	0.63	11	-7916.27	15854.54	373.88	0.00
-11.17	0.01	0.10	-0.13	NA	1.65	-0.29	-0.01	0.07	NA	-0.01	-0.01	NA	1.77	0.63	12	-7915.33	15854.66	374.00	0.00
-10.98	NA	0.10	-0.12	NA	1.61	-0.24	-0.01	0.08	NA	NA	NA	NA	1.78	0.63	9	-7918.35	15854.70	374.03	0.00
-10.97	NA	0.11	-0.12	-0.01	1.60	-0.24	NA	0.08	NA	NA	NA	NA	1.80	0.63	9	-7918.38	15854.76	374.10	0.00
-12.96	0.14	0.03	NA	NA	2.58	-0.31	NA	0.08	NA	0.01	NA	1.22	0.67	0.63	10	-7917.46	15854.92	374.25	0.00
-10.60	0.02	0.11	-0.12	-0.01	1.51	-0.25	NA	0.08	NA	NA	NA	NA	1.79	0.63	10	-7917.49	15854.98	374.32	0.00
-12.06	0.04	NA	-0.12	NA	2.16	NA	-0.02	NA	0.09	NA	NA	1.15	1.02	0.63	9	-7918.52	15855.04	374.38	0.00
-10.90	NA	0.11	-0.12	-0.01	1.57	-0.24	NA	0.08	NA	NA	-0.02	NA	1.80	0.63	10	-7917.55	15855.10	374.44	0.00
-10.93	NA	0.10	-0.12	NA	1.58	-0.24	-0.01	0.07	NA	NA	-0.02	NA	1.78	0.63	10	-7917.69	15855.37	374.71	0.00
-11.67	-0.09	0.09	-0.14	-0.02	1.72	NA	NA	0.10	0.14	NA	0.01	NA	1.94	0.63	11	-7916.69	15855.37	374.71	0.00
-10.94	0.01	0.10	-0.12	NA	1.61	-0.24	NA	0.08	NA	NA	NA	NA	1.77	0.63	9	-7918.73	15855.47	374.81	0.00
-3.26	0.16	NA	-0.12	NA	NA	-0.18	-0.09	0.08	0.17	0.05	NA	0.93	1.25	0.63	11	-7916.75	15855.50	374.84	0.00
-10.46	0.03	0.11	-0.12	-0.01	1.48	-0.25	-0.01	0.08	NA	NA	NA	NA	1.78	0.63	11	-7916.77	15855.54	374.88	0.00
-10.57	0.02	0.11	-0.12	-0.01	1.49	-0.25	NA	0.08	NA	NA	-0.02	NA	1.79	0.63	11	-7916.80	15855.60	374.94	0.00
-10.77	0.01	0.10	-0.12	NA	1.57	-0.24	-0.01	0.08	NA	NA	NA	NA	1.77	0.63	10	-7917.90	15855.79	375.13	0.00
-12.27	0.03	NA	-0.12	0.01	2.21	NA	-0.02	NA	0.09	NA	NA	1.12	1.03	0.63	10	-7917.95	15855.90	375.24	0.00
-10.93	NA	0.11	-0.12	0.00	1.59	-0.23	-0.01	0.08	NA	NA	NA	NA	1.80	0.63	10	-7918.03	15856.06	375.40	0.00
-12.65	NA	NA	-0.12	0.01	2.30	NA	-0.02	NA	0.10	NA	NA	1.08	1.06	0.63	9	-7919.09	15856.18	375.51	0.00
-10.92	0.01	0.10	-0.13	NA	1.58	-0.25	NA	0.08	NA	NA	-0.02	NA	1.78	0.63	10	-7918.11	15856.22	375.56	0.00
-3.78	0.08	0.07	-0.14	NA	NA	NA	NA	0.06	0.10	0.06	NA	0.75	1.64	0.63	10	-7918.12	15856.24	375.58	0.00
-10.43	0.03	0.11	-0.12	-0.01	1.46	-0.25	-0.01	0.08	NA	NA	-0.02	NA	1.79	0.63	12	-7916.18	15856.36	375.70	0.00
-10.87	NA	0.11	-0.12	-0.01	1.56	-0.24	-0.01	0.08	NA	NA	-0.02	NA	1.80	0.63	11	-7917.25	15856.51	375.84	0.00
-4.02	NA	0.08	-0.15	NA	NA	-0.15	NA	0.06	0.14	0.04	NA	0.60	1.78	0.63	10	-7918.33	15856.67	376.01	0.00
-10.76	0.01	0.10	-0.12	NA	1.55	-0.25	-0.01	0.08	NA	NA	-0.02	NA	1.77	0.63	11	-7917.37	15856.75	376.09	0.00
-12.04	0.04	NA	-0.12	NA	2.16	NA	-0.02	NA	0.09	NA	0.00	1.15	1.02	0.63	10	-7918.48	15856.97	376.30	0.00
-3.89	0.16	0.08	-0.12	NA	NA	NA	-0.04	0.04	NA	0.06	-0.08	0.88	1.52	0.63	11	-7917.50	15857.00	376.34	0.00
-12.35	0.04	NA	-0.12	NA	2.23	NA	NA	NA	0.08	NA	NA	1.17	1.01	0.63	8	-7920.53	15857.06	376.40	0.00
-3.62	0.13	0.08	-0.15	NA	NA	-0.27	NA	NA	0.05	0.02	NA	0.88	1.51	0.63	10	-7918.86	15857.72	377.06	0.00
-12.90	NA	NA	-0.12	0.01	2.36	NA	NA	NA	0.09	NA	NA	1.10	1.05	0.63	8	-7920.89	15857.78	377.12	0.00
-12.26	0.03	NA	-0.12	0.01	2.21	NA	-0.02	NA	0.09	NA	0.01	1.12	1.03	0.63	11	-7917.90	15857.79	377.13	0.00
-10.66	0.20	0.05	NA	-0.06	1.93	NA	NA	0.12	NA	0.05	-0.03	1.34	0.85	0.63	11	-7917.94	15857.89	377.23	0.00
-12.57	0.03	NA	-0.12	0.01	2.28	NA	NA	NA	0.08	NA	NA	1.14	1.03	0.63	9	-7919.95	15857.89	377.23	0.00
-13.42	0.14	0.03	NA	NA	2.69	-0.37	NA	0.08	NA	NA	NA	1.21	0.66	0.63	9	-7919.95	15857.90	377.24	0.00
-12.64	NA	NA	-0.12	0.01	2.30	NA	-0.02	NA	0.10	NA	0.00	1.08	1.06	0.63	10	-7919.05	15858.09	377.43	0.00
-13.58	0.13	0.02	NA	NA	2.73	-0.37	NA	0.08	0.02	NA	NA	1.20	0.66	0.63	10	-7919.05	15858.11	377.44	0.00
-3.40	0.21	NA	-0.11	-0.06	NA	NA	NA	0.11	0.17	0.07	-0.03	1.21	1.19	0.63	11	-7918.09	15858.18	377.51	0.00
-12.54	0.19	NA	NA	NA	2.51	-0.31	-0.04	0.08	NA	0.02	NA	1.31	0.54	0.63	10	-7919.18	15858.37	377.70	0.00
-12.46	NA	NA	-0.12	NA	2.25	NA	-0.02	NA	0.11	NA	NA	1.11	1.05	0.63	8	-7921.20	15858.41	377.75	0.00
-14.42	NA	NA	NA	-0.04	2.89	-0.33	-0.05	0.13	0.19	NA	NA	1.13	0.72	0.63	10	-7919.37	15858.74	378.07	0.00
-13.41	0.14	0.03	NA	NA	2.67	-0.37	NA	0.08	NA	NA	-0.02	1.22	0.66	0.63	10	-7919.39	15858.79	378.12	0.00
-12.35	0.04	NA	-0.12	NA	2.23	NA	NA	NA	0.08	NA	0.00	1.17	1.02	0.63	9	-7920.52	15859.05	378.39	0.00
-3.60	0.19	0.08	-0.14	NA	NA	-0.35	-0.04	NA	NA	NA	NA	0.87	1.48	0.63	9	-7920.58	15859.16	378.50	0.00
-10.75	0.20	0.05	NA	-0.06	1.97	NA	NA	0.12	NA	0.05	NA	1.33	0.85	0.63	10	-7919.63	15859.27	378.60	0.00
-13.55	0.13	0.03	NA	NA	2.71	-0.37	NA	0.08	0.02	NA	-0.01	1.20	0.66	0.63	11	-7918.67	15859.35	378.69	0.00
-4.28	NA	0.10	-0.16	NA	NA	-0.20	NA	NA	0.11	0.04	-0.11	0.75	1.70	0.63	10	-7919.68	15859.35	378.69	0.00
-3.32	0.21	NA	-0.11	-0.06	NA	NA	NA	0.11	0.17	0.07	NA	1.19	1.21	0.63	10	-7919.72	15859.45	378.78	0.00
-12.90	NA	NA	-0.12	0.01	2.36	NA	NA	NA	0.09	NA	0.00	1.10	1.05	0.63	9	-7920.88	15859.76	379.10	0.00
-12.71	NA	NA	-0.12	NA	2.31	NA	NA	NA	0.10	NA	NA	1.13	1.04	0.63	7	-7922.89	15859.78	379.12	0.00
-12.57	0.03	NA	-0.12	0.01	2.28	NA	NA	NA	0.08	NA	0.00	1.14	1.03	0.63	10	-7919.93	15859.86	379.20	0.00
-14.41	NA	NA	NA	-0.04	2.89	-0.32	-0.05	0.13	0.19	NA	0.02	1.11	0.73	0.63	11	-7918.95	15859.90	379.23	0.00
-12.52	0.19	NA	NA	NA	2.51	-0.31	-0.04	0.08	NA	0.02	-0.01	1.32	0.54	0.63	11	-7919.11	15860.22	379.55	0.00
-12.46	NA	NA	-0.12	NA	2.25	NA	-0.02	NA	0.11	NA	0.00	1.11	1.05	0.63	9	-7921.19	15860.39	379.72	0.00
-9.98	NA	0.08	-0.13	NA	1.38	NA	NA	0.10	0.10	0.03	NA	NA	1.80	0.63	9	-7921.47	15860.94	380.28	0.00
-13.29	0.13	NA	NA	NA	2.69	-0.30	NA	0.09	0.05	0.02	NA	1.27	0.58	0.63	10	-7920.67	15861.35	380.69	0.00
-4.33	NA	0.10	-0.16	NA	NA	-0.31	-0.06	NA	0.13	NA	-0.09	0.63	1.76	0.63	10	-7920.74	15861.47	380.81	0.00
-12.88	NA	NA	-0.11	0.03	2.37	NA	NA	NA	NA	0.04	-0.03	1.10	0.98	0.63	9	-7921.83	15861.66	381.00	0.00
-12.71	NA	NA	-0.12	NA	2.31	NA	NA	NA	0.10	NA	0.00	1.13	1.04	0.63	8	-7922.89	15861.78	381.12	0.00
-12.94	NA	NA	-0.11	0.03	2.38	NA	0.01	NA	NA	0.04	-0.03	1.11	0.98	0.63	10	-7921.12	15862.24	381.57	0.00
-12.91	NA	NA	-0.11	0.03	2.39	NA	NA	NA	NA	0.03	NA	1.08	1.00	0.63	8	-7923.23	15862.46	381.80	0.00
-12.16	NA	0.04	NA	-0.04	2.29	NA	-0.06	0.14	0.17	0.05	NA	1.05	0.98	0.63	11	-7920.29	15862.57	381.91	0.00
-11.51	0.16	NA	NA	-0.05	2.22	NA	NA	0.14	0.10	0.06	NA	1.40	0.67	0.63	10	-7921.30	15862.59	381.93	0.00
-10.00	NA	0.08	-0.13	NA	1.38	NA	NA	0.10	0.10	0.03	0.00	NA	1.80	0.63	10	-7921.45	15862.89	382.23	0.00
-12.09	NA	0.04	NA	-0.05	2.26	NA	-0.06	0.14	0.17	0.06	-0.02	1.07	0.98	0.63	12	-7919.47	15862.93	382.27	0.00
-12.33	-0.11	0.09	-0.14	NA	1.89	NA	NA	0.09	0.13	NA	NA	NA	1.90	0.63	9	-7922.47	15862.94	382.28	0.00
-13.26	0.13	NA	NA	NA	2.67	-0.30	NA	0.09	0.05	0.02	-0.01	1.27	0.57	0.63	11	-7920.51	15863.03	382.37	0.00
-13.10	0.19	NA	NA	NA	2.65	-0.37	-0.03	0.08	NA	NA	NA	1.30	0.53	0.63	9	-7922.56	15863.11	382.45	0.00
-12.97	NA	NA	-0.11	0.03	2.41	NA	0.01	NA	NA	0.03	NA	1.09	1.00	0.63	9	-7922.66	15863.33	382.66	0.00
-12.33	-0.11	0.09	-0.14	NA	1.90	NA	NA	0.09	0.13	NA	0.01	NA	1.90	0.63	10	-7922.24	15864.49	383.83	0.00
-11.51	0.16	NA	NA	-0.05	2.22	NA	NA	0.14	0.10	0.06	0.00	1.40	0.67	0.63	11	-7921.30	15864.59	383.93	0.00
-4.72	NA	0.12	-0.15	-0.07	NA	NA	-0.07	0.08	0.20	NA	-0.04	0.57	2.03	0.63	11	-7921.51	15865.03	384.36	0.00
-13.10	0.19	NA	NA	NA	2.65	-0.37	-0.03	0.08	NA	NA	0.00	1.30	0.53	0.63	10	-7922.54	15865.09	384.43	0.00
-3.66	0.14	0.09	-0.14	-0.04	NA	NA	NA	NA	0.07	0.04	NA	1.04	1.53	0.63	10	-7922.87	15865.73	385.07	0.00
-4.05	NA	0.10	-0.16	-0.03	NA	-0.24	NA	NA	0.13	0.01	NA	0.77	1.76	0.63	10	-7923.55	15867.10	386.43	0.00
-4.15	NA	0.09	-0.15	NA	NA	NA	-0.06	NA	0.13	0.06	-0.10	0.77	1.68	0.63	10	-7923.61	15867.22	386.56	0.00
-4.33	NA	0.11	-0.15	-0.03	NA	NA	NA	NA	0.12	0.05	-0.12	0.86	1.72	0.63	10	-7923.77	15867.55	386.89	0.00
-13.88	0.14	NA	NA	NA	2.83	-0.37	NA	0.09	0.04	NA	NA	1.27	0.56	0.63	9	-7925.18	15868.37	387.70	0.00
-14.25	NA	NA	NA	-0.04	2.86	-0.25	NA	0.13	0.16	0.02	NA	1.19	0.71	0.63	10	-7924.23	15868.46	387.80	0.00
-3.72	0.14	0.08	-0.15	NA	NA	-0.35	NA	NA	0.05	NA	NA	0.84	1.55	0.63	9	-7925.30	15868.60	387.94	0.00
-14.88	NA	NA	-0.10	0.01	2.80	NA	0.02	0.05	NA	NA	NA	1.01	1.07	0.63	9	-7925.49	15868.97	388.31	0.00
-13.12	0.17	NA	NA	NA	2.66	-0.32	NA	0.09	NA	0.02	NA	1.32	0.54	0.63	9	-7925.50	15869.01	388.34	0.00
-3.74	0.18	0.08	-0.14	NA	NA	-0.35	NA	0.02	NA	NA	NA	0.81	1.55	0.63	9	-7925.55	15869.11	388.44	0.00
-4.13	NA	0.11	-0.16	-0.04	NA	-0.29	NA	NA	0.13	NA	NA	0.75	1.79	0.63	9	-7925.61	15869.21	388.55	0.00
-3.58	0.17	0.08	-0.14	NA	NA	-0.28	NA	NA	NA	0.02	NA	0.91	1.48	0.63	9	-7925.62	15869.25	388.58	0.00
-14.86	NA	NA	-0.10	0.01	2.81	NA	0.02	0.05	NA	NA	0.02	0.99	1.09	0.63	10	-7924.63	15869.25	388.59	0.00
-4.57	NA	0.11	-0.15	-0.07	NA	NA	-0.07	0.09	0.21	NA	NA	0.54	2.03	0.63	10	-7925.05	15870.11	389.44	0.00
-13.88	0.14	NA	NA	NA	2.83	-0.37	NA	0.09	0.04	NA	0.00	1.27	0.56	0.63	10	-7925.18	15870.36	389.70	0.00
-14.24	NA	NA	NA	-0.04	2.86	-0.25	NA	0.13	0.16	0.02	0.00	1.19	0.71	0.63	11	-7924.21	15870.42	389.76	0.00
-13.09	0.17	NA	NA	NA	2.64	-0.32	NA	0.08	NA	0.02	-0.01	1.33	0.53	0.63	10	-7925.30	15870.59	389.93	0.00
-14.74	NA	NA	-0.10	0.02	2.78	NA	NA	0.05	NA	NA	0.02	0.97	1.09	0.63	9	-7926.56	15871.11	390.45	0.00
-14.76	NA	NA	-0.10	0.02	2.77	NA	NA	0.05	NA	NA	NA	0.99	1.07	0.63	8	-7927.61	15871.22	390.56	0.00
-13.61	NA	0.02	NA	NA	2.70	-0.23	-0.05	0.11	0.12	0.03	NA	1.01	0.82	0.63	11	-7924.62	15871.24	390.57	0.00
-3.97	0.14	0.09	-0.13	NA	NA	NA	NA	0.04	NA	0.07	-0.09	0.88	1.56	0.63	10	-7925.99	15871.98	391.32	0.00
-13.55	NA	0.03	NA	NA	2.68	-0.23	-0.05	0.10	0.12	0.03	-0.02	1.02	0.82	0.63	12	-7924.13	15872.25	391.59	0.00
-13.63	0.17	NA	NA	NA	2.78	-0.37	NA	0.08	NA	NA	NA	1.31	0.53	0.63	8	-7928.46	15872.92	392.26	0.00
-3.88	NA	0.09	-0.16	NA	NA	-0.20	-0.06	NA	0.14	0.03	NA	0.67	1.72	0.63	10	-7926.47	15872.93	392.27	0.00
-10.53	NA	0.10	-0.14	-0.03	1.43	NA	NA	0.11	0.11	NA	NA	NA	1.93	0.63	9	-7927.98	15873.95	393.29	0.00
-10.57	NA	0.10	-0.14	-0.03	1.46	NA	NA	0.11	0.11	NA	0.02	NA	1.92	0.63	10	-7927.28	15874.56	393.90	0.00
-2.83	0.36	0.07	NA	-0.12	NA	-0.36	-0.09	0.14	0.10	0.04	-0.06	1.43	0.92	0.63	13	-7924.32	15874.64	393.98	0.00
-3.98	NA	0.08	-0.15	NA	NA	NA	NA	0.06	0.14	0.06	NA	0.62	1.78	0.63	9	-7928.38	15874.76	394.09	0.00
-13.63	0.17	NA	NA	NA	2.78	-0.37	NA	0.08	NA	NA	0.00	1.31	0.52	0.63	9	-7928.45	15874.90	394.24	0.00
-15.00	NA	NA	-0.10	NA	2.82	NA	0.03	0.06	NA	NA	NA	1.05	1.07	0.63	8	-7929.78	15875.56	394.90	0.00
-10.66	NA	0.08	-0.13	NA	1.55	NA	-0.06	0.09	0.11	NA	0.03	NA	1.82	0.63	10	-7927.86	15875.73	395.07	0.00
-4.44	NA	0.10	-0.16	NA	NA	-0.32	NA	0.03	0.12	NA	-0.08	0.58	1.83	0.63	10	-7927.95	15875.91	395.24	0.00
-14.97	NA	NA	-0.10	NA	2.83	NA	0.03	0.06	NA	NA	0.02	1.03	1.08	0.63	9	-7928.97	15875.94	395.28	0.00
-4.00	0.08	0.08	-0.15	NA	NA	NA	NA	NA	0.07	0.06	-0.11	0.91	1.56	0.63	10	-7928.11	15876.23	395.57	0.00
-14.96	NA	NA	NA	-0.04	3.03	-0.33	NA	0.12	0.16	NA	NA	1.18	0.69	0.63	9	-7929.45	15876.90	396.24	0.00
-4.67	NA	0.10	-0.15	-0.04	NA	NA	-0.09	0.12	0.21	0.05	-0.03	NA	2.07	0.63	11	-7927.54	15877.08	396.42	0.00
-3.36	0.13	NA	-0.12	NA	NA	NA	-0.09	0.08	0.18	0.08	-0.03	0.94	1.28	0.63	11	-7927.58	15877.16	396.50	0.00
-3.67	0.17	0.08	-0.14	NA	NA	-0.35	NA	NA	NA	NA	NA	0.87	1.52	0.63	8	-7930.80	15877.60	396.94	0.00
-4.58	NA	0.10	-0.15	-0.04	NA	NA	-0.09	0.12	0.22	0.05	NA	NA	2.07	0.63	10	-7928.87	15877.74	397.08	0.00
-10.61	NA	0.08	-0.14	NA	1.51	NA	-0.06	0.09	0.11	NA	NA	NA	1.83	0.63	9	-7929.87	15877.75	397.08	0.00
-3.29	0.13	NA	-0.12	NA	NA	NA	-0.09	0.08	0.19	0.08	NA	0.91	1.31	0.63	10	-7929.23	15878.47	397.81	0.00
-4.65	0.01	0.10	-0.14	-0.04	NA	NA	-0.09	0.12	0.21	0.05	-0.02	NA	2.06	0.63	12	-7927.28	15878.56	397.90	0.00
-4.56	0.02	0.10	-0.14	-0.05	NA	NA	-0.09	0.13	0.21	0.05	NA	NA	2.05	0.63	11	-7928.31	15878.62	397.96	0.00
-14.96	NA	NA	NA	-0.04	3.03	-0.33	NA	0.13	0.16	NA	0.01	1.17	0.70	0.63	10	-7929.35	15878.71	398.04	0.00
-3.58	0.10	0.07	-0.14	NA	NA	NA	-0.06	NA	0.10	0.05	NA	0.86	1.54	0.63	10	-7929.50	15879.00	398.34	0.00
-3.61	0.17	0.08	-0.12	NA	NA	NA	-0.05	0.05	NA	0.06	NA	0.83	1.54	0.63	10	-7930.07	15880.15	399.48	0.00
-3.57	0.20	0.09	-0.13	-0.04	NA	NA	-0.03	NA	NA	0.04	NA	1.06	1.48	0.63	10	-7930.70	15881.39	400.73	0.00
-13.86	NA	NA	NA	NA	2.79	-0.22	-0.06	0.11	0.14	0.03	NA	1.07	0.72	0.63	10	-7931.30	15882.60	401.94	0.00
-14.81	NA	NA	-0.09	NA	2.80	NA	NA	0.06	NA	NA	0.02	1.01	1.08	0.62	8	-7933.35	15882.69	402.03	0.00
-14.84	NA	NA	-0.09	NA	2.79	NA	NA	0.06	NA	NA	NA	1.03	1.06	0.62	7	-7934.43	15882.86	402.20	0.00
-14.49	NA	0.03	NA	NA	2.91	-0.32	-0.05	0.10	0.11	NA	NA	1.00	0.81	0.62	10	-7932.14	15884.29	403.62	0.00
-3.88	0.14	0.09	-0.13	NA	NA	NA	-0.04	NA	NA	0.06	-0.10	0.95	1.50	0.62	10	-7932.24	15884.48	403.81	0.00
-13.86	NA	NA	NA	NA	2.79	-0.22	-0.06	0.11	0.14	0.03	0.00	1.07	0.72	0.63	11	-7931.30	15884.60	403.94	0.00
-3.02	0.39	NA	-0.09	-0.06	NA	-0.35	-0.04	0.07	NA	0.03	-0.03	1.42	0.88	0.63	12	-7930.68	15885.37	404.71	0.00
-14.49	NA	0.03	NA	NA	2.90	-0.32	-0.05	0.10	0.11	NA	-0.01	1.00	0.81	0.62	11	-7932.09	15886.18	405.51	0.00
-2.64	0.37	0.07	NA	-0.12	NA	-0.35	-0.09	0.15	0.11	0.03	NA	1.39	0.94	0.63	12	-7931.19	15886.39	405.72	0.00
-4.86	0.05	0.12	-0.15	-0.06	NA	-0.27	NA	0.11	0.15	0.01	-0.04	NA	2.06	0.63	12	-7931.20	15886.40	405.73	0.00
-4.89	0.06	0.12	-0.15	-0.06	NA	-0.31	NA	0.11	0.15	NA	-0.04	NA	2.07	0.62	11	-7932.44	15886.88	406.21	0.00
-2.93	0.40	NA	-0.09	-0.06	NA	-0.34	-0.04	0.08	NA	0.03	NA	1.40	0.90	0.62	11	-7932.79	15887.59	406.93	0.00
-12.79	0.08	NA	-0.11	0.01	2.36	NA	NA	NA	NA	NA	NA	1.19	0.96	0.62	8	-7936.10	15888.21	407.55	0.00
-4.41	NA	0.10	-0.17	NA	NA	-0.32	NA	NA	0.10	NA	-0.10	0.66	1.78	0.62	9	-7935.14	15888.27	407.61	0.00
-4.02	NA	0.09	-0.16	NA	NA	-0.29	-0.06	NA	0.14	NA	NA	0.61	1.78	0.62	9	-7935.31	15888.61	407.95	0.00
-3.89	NA	0.09	-0.15	-0.02	NA	NA	-0.06	NA	0.15	0.04	NA	0.77	1.73	0.62	10	-7934.69	15889.38	408.72	0.00
-12.40	0.11	NA	-0.11	NA	2.27	NA	NA	NA	NA	NA	NA	1.25	0.93	0.62	7	-7938.04	15890.07	409.41	0.00
-12.78	0.08	NA	-0.11	0.01	2.36	NA	NA	NA	NA	NA	0.01	1.19	0.96	0.62	9	-7936.04	15890.08	409.42	0.00
-12.81	0.08	NA	-0.11	0.01	2.36	NA	0.00	NA	NA	NA	NA	1.19	0.96	0.62	9	-7936.09	15890.18	409.51	0.00
-3.62	0.19	0.10	-0.13	-0.04	NA	NA	NA	NA	NA	0.04	NA	1.07	1.50	0.62	9	-7936.15	15890.29	409.63	0.00
-12.79	NA	0.04	NA	-0.05	2.43	NA	NA	0.13	0.13	0.05	-0.03	1.13	0.94	0.62	11	-7934.26	15890.51	409.85	0.00
-4.74	0.06	0.12	-0.15	-0.06	NA	-0.31	NA	0.12	0.15	NA	NA	NA	2.07	0.62	10	-7935.42	15890.85	410.18	0.00
-4.71	0.06	0.12	-0.15	-0.06	NA	-0.27	NA	0.12	0.15	0.01	NA	NA	2.06	0.62	11	-7934.51	15891.03	410.37	0.00
-12.73	NA	NA	NA	-0.03	2.49	NA	-0.06	0.14	0.19	0.06	NA	1.14	0.79	0.62	10	-7935.60	15891.20	410.54	0.00
-12.91	NA	0.04	NA	-0.05	2.48	NA	NA	0.14	0.13	0.05	NA	1.11	0.95	0.62	10	-7935.70	15891.40	410.73	0.00
-11.84	0.09	0.02	NA	NA	2.30	NA	-0.06	0.11	0.09	0.06	NA	1.14	0.78	0.62	11	-7934.79	15891.59	410.92	0.00
-12.39	0.11	NA	-0.11	NA	2.27	NA	NA	NA	NA	NA	0.00	1.25	0.93	0.62	8	-7938.00	15891.99	411.33	0.00
-12.44	0.10	NA	-0.11	NA	2.28	NA	0.00	NA	NA	NA	NA	1.25	0.93	0.62	8	-7938.00	15892.00	411.33	0.00
-11.81	-0.04	NA	-0.12	NA	1.96	-0.27	-0.07	0.13	0.22	NA	0.07	NA	1.48	0.62	11	-7935.01	15892.03	411.37	0.00
-12.80	0.08	NA	-0.11	0.01	2.36	NA	0.00	NA	NA	NA	0.01	1.19	0.96	0.62	10	-7936.03	15892.06	411.40	0.00
-11.51	-0.04	NA	-0.12	NA	1.89	-0.24	-0.08	0.13	0.23	0.01	0.07	NA	1.49	0.62	12	-7934.06	15892.11	411.45	0.00
-4.92	NA	0.12	-0.16	-0.05	NA	-0.24	NA	0.11	0.17	0.02	-0.05	NA	2.11	0.62	11	-7935.07	15892.14	411.48	0.00
-3.07	0.26	NA	-0.12	-0.04	NA	-0.34	-0.07	NA	0.12	0.02	-0.06	1.35	0.94	0.62	12	-7934.25	15892.50	411.84	0.00
-11.81	0.09	0.02	NA	NA	2.29	NA	-0.06	0.11	0.08	0.06	-0.01	1.15	0.78	0.62	12	-7934.52	15893.04	412.37	0.00
-12.73	NA	NA	NA	-0.03	2.50	NA	-0.06	0.14	0.19	0.06	0.00	1.14	0.80	0.62	11	-7935.59	15893.18	412.52	0.00
-14.21	NA	0.03	NA	NA	2.84	-0.25	NA	0.10	0.08	0.02	-0.03	1.07	0.79	0.62	11	-7935.87	15893.74	413.08	0.00
-14.31	NA	0.03	NA	NA	2.88	-0.25	NA	0.10	0.09	0.02	NA	1.06	0.79	0.62	10	-7936.93	15893.86	413.20	0.00
-12.43	0.10	NA	-0.11	NA	2.28	NA	0.00	NA	NA	NA	0.00	1.25	0.93	0.62	9	-7937.96	15893.93	413.27	0.00
-11.77	-0.04	NA	-0.12	0.00	1.95	-0.27	-0.07	0.13	0.23	NA	0.07	NA	1.48	0.62	12	-7934.99	15893.98	413.32	0.00
-11.51	-0.04	NA	-0.12	0.00	1.89	-0.24	-0.08	0.13	0.23	0.01	0.07	NA	1.49	0.62	13	-7934.06	15894.11	413.45	0.00
-4.29	0.23	0.12	-0.13	-0.07	NA	NA	-0.03	0.06	NA	NA	-0.05	0.93	1.71	0.62	11	-7936.21	15894.42	413.76	0.00
-4.22	NA	0.09	-0.16	NA	NA	NA	NA	NA	0.10	0.06	-0.11	0.79	1.70	0.62	9	-7938.36	15894.72	414.05	0.00
-11.33	NA	NA	-0.12	NA	1.85	-0.28	-0.08	0.13	0.21	NA	0.07	NA	1.46	0.62	10	-7937.37	15894.73	414.07	0.00
-11.05	NA	NA	-0.12	NA	1.79	-0.25	-0.08	0.13	0.21	0.01	0.07	NA	1.47	0.62	11	-7936.65	15895.30	414.64	0.00
-11.25	NA	NA	-0.12	-0.01	1.83	-0.28	-0.08	0.13	0.22	NA	0.08	NA	1.47	0.62	11	-7936.75	15895.49	414.83	0.00
-11.96	0.10	NA	NA	NA	2.35	NA	-0.07	0.11	0.10	0.06	NA	1.19	0.71	0.62	10	-7937.93	15895.87	415.21	0.00
-3.95	0.13	0.09	-0.14	NA	NA	NA	NA	NA	NA	0.06	-0.11	0.95	1.53	0.62	9	-7939.12	15896.23	415.57	0.00
-11.00	NA	NA	-0.12	-0.01	1.77	-0.26	-0.08	0.13	0.22	0.01	0.07	NA	1.47	0.62	12	-7936.16	15896.32	415.65	0.00
-4.99	NA	0.13	-0.16	-0.06	NA	-0.30	NA	0.11	0.17	NA	-0.05	NA	2.14	0.62	10	-7938.23	15896.46	415.80	0.00
-4.19	NA	0.09	-0.17	NA	NA	-0.30	NA	0.04	0.13	NA	NA	0.54	1.85	0.62	9	-7939.38	15896.75	416.09	0.00
-3.08	0.39	NA	-0.09	-0.06	NA	-0.35	NA	0.07	NA	0.03	-0.04	1.44	0.89	0.62	11	-7937.71	15897.43	416.77	0.00
-11.95	0.10	NA	NA	NA	2.35	NA	-0.07	0.11	0.10	0.06	0.00	1.20	0.70	0.62	11	-7937.93	15897.86	417.20	0.00
-4.12	0.24	0.11	-0.13	-0.07	NA	NA	-0.03	0.07	NA	NA	NA	0.92	1.71	0.62	10	-7939.78	15899.56	418.90	0.00
-4.75	NA	0.12	-0.16	-0.05	NA	-0.23	NA	0.11	0.18	0.02	NA	NA	2.12	0.62	10	-7939.80	15899.60	418.94	0.00
-10.48	-0.07	0.10	-0.15	0.01	1.47	-0.32	-0.04	NA	0.09	-0.02	-0.04	NA	1.79	0.62	13	-7937.01	15900.01	419.35	0.00
-3.67	0.15	0.08	-0.13	NA	NA	NA	NA	0.05	NA	0.06	NA	0.83	1.58	0.62	9	-7941.02	15900.03	419.37	0.00
-2.86	0.40	0.08	NA	-0.13	NA	-0.50	-0.08	0.13	0.09	NA	-0.06	1.45	0.92	0.62	12	-7938.11	15900.21	419.55	0.00
-14.93	NA	NA	NA	NA	3.05	-0.33	-0.05	0.10	0.13	NA	NA	1.07	0.69	0.62	9	-7941.11	15900.23	419.56	0.00
-10.19	-0.06	0.11	-0.15	NA	1.39	-0.33	-0.04	NA	0.10	-0.02	-0.04	NA	1.81	0.62	12	-7938.15	15900.29	419.63	0.00
-2.98	0.42	NA	-0.09	-0.07	NA	-0.44	-0.04	0.07	NA	NA	NA	1.41	0.89	0.62	10	-7940.29	15900.59	419.92	0.00
-3.04	0.42	NA	-0.09	-0.07	NA	-0.45	-0.04	0.07	NA	NA	-0.02	1.43	0.88	0.62	11	-7939.35	15900.70	420.04	0.00
-4.36	0.22	0.12	-0.13	-0.08	NA	NA	NA	0.07	NA	NA	-0.05	0.94	1.74	0.62	10	-7940.39	15900.78	420.12	0.00
-3.66	NA	NA	-0.13	-0.03	NA	-0.11	-0.09	0.11	0.30	0.06	-0.03	0.81	1.45	0.62	12	-7938.61	15901.22	420.56	0.00
-2.98	0.39	NA	-0.09	-0.06	NA	-0.35	NA	0.08	NA	0.02	NA	1.42	0.91	0.62	10	-7940.69	15901.37	420.71	0.00
-14.92	NA	NA	NA	NA	3.05	-0.32	-0.05	0.10	0.13	NA	0.01	1.06	0.70	0.62	10	-7940.78	15901.57	420.90	0.00
-3.60	NA	NA	-0.13	-0.03	NA	-0.11	-0.09	0.11	0.30	0.06	NA	0.78	1.47	0.62	11	-7939.87	15901.74	421.08	0.00
-11.06	0.23	NA	NA	-0.04	2.13	NA	-0.03	0.11	NA	0.06	NA	1.44	0.61	0.62	10	-7940.92	15901.84	421.17	0.00
-4.83	NA	0.12	-0.16	-0.07	NA	NA	NA	0.08	0.17	NA	-0.06	0.62	2.05	0.62	10	-7941.00	15902.00	421.34	0.00
-15.01	NA	0.03	NA	NA	3.04	-0.32	NA	0.09	0.08	NA	NA	1.04	0.78	0.62	9	-7942.33	15902.67	422.00	0.00
-10.59	-0.07	0.10	-0.15	0.01	1.53	-0.32	-0.04	NA	0.09	-0.02	NA	NA	1.78	0.62	12	-7939.40	15902.80	422.14	0.00
-4.82	NA	0.12	-0.16	-0.06	NA	-0.29	NA	0.11	0.18	NA	NA	NA	2.14	0.62	9	-7942.60	15903.21	422.54	0.00
-3.08	0.28	NA	-0.12	-0.04	NA	-0.43	-0.07	NA	0.12	NA	-0.05	1.36	0.94	0.62	11	-7940.68	15903.35	422.69	0.00
-2.91	0.26	NA	-0.12	-0.04	NA	-0.34	-0.07	NA	0.12	0.02	NA	1.32	0.97	0.62	11	-7940.74	15903.48	422.82	0.00
-11.23	NA	0.08	-0.14	NA	1.67	NA	NA	0.09	0.08	NA	0.03	NA	1.83	0.62	9	-7942.78	15903.56	422.89	0.00
-4.50	NA	0.09	-0.15	NA	NA	-0.18	-0.09	0.08	0.17	0.03	-0.04	NA	1.97	0.62	11	-7940.85	15903.70	423.04	0.00
-10.27	-0.06	0.10	-0.15	NA	1.44	-0.33	-0.04	NA	0.10	-0.03	NA	NA	1.80	0.62	11	-7940.86	15903.73	423.07	0.00
-11.18	NA	0.09	-0.14	NA	1.64	NA	NA	0.09	0.08	NA	NA	NA	1.84	0.62	8	-7943.89	15903.77	423.11	0.00
-11.06	0.23	NA	NA	-0.04	2.13	NA	-0.03	0.11	NA	0.06	0.00	1.44	0.61	0.62	11	-7940.92	15903.83	423.17	0.00
-14.98	NA	0.03	NA	NA	3.02	-0.33	NA	0.09	0.08	NA	-0.01	1.05	0.78	0.62	10	-7941.97	15903.94	423.28	0.00
-3.93	NA	0.09	-0.16	NA	NA	-0.20	NA	NA	0.11	0.03	NA	0.70	1.74	0.62	9	-7943.46	15904.91	424.25	0.00
-3.82	NA	0.08	-0.16	NA	NA	NA	-0.06	NA	0.14	0.05	NA	0.71	1.71	0.62	9	-7943.64	15905.28	424.62	0.00
-4.50	0.00	0.09	-0.15	NA	NA	-0.18	-0.09	0.08	0.17	0.03	-0.04	NA	1.97	0.62	12	-7940.82	15905.63	424.97	0.00
-13.14	NA	NA	-0.10	NA	2.42	NA	0.03	NA	NA	0.03	-0.03	1.24	0.95	0.62	9	-7943.84	15905.69	425.02	0.00
-10.01	-0.08	0.10	-0.15	0.01	1.36	-0.24	-0.04	NA	0.10	NA	-0.05	NA	1.80	0.62	12	-7941.32	15906.63	425.97	0.00
-14.62	NA	NA	NA	NA	2.99	-0.24	NA	0.11	0.11	0.03	NA	1.13	0.68	0.62	9	-7944.39	15906.78	426.11	0.00
-14.11	NA	NA	-0.11	0.03	2.65	NA	NA	NA	NA	NA	NA	1.06	1.03	0.62	7	-7946.54	15907.08	426.41	0.00
-4.37	NA	0.09	-0.15	NA	NA	-0.17	-0.09	0.09	0.18	0.03	NA	NA	1.98	0.62	10	-7943.54	15907.09	426.43	0.00
-13.17	NA	NA	-0.10	NA	2.45	NA	0.03	NA	NA	0.03	NA	1.22	0.96	0.62	8	-7945.65	15907.29	426.63	0.00
-14.17	NA	NA	-0.11	0.03	2.67	NA	0.01	NA	NA	NA	NA	1.08	1.02	0.62	8	-7945.65	15907.29	426.63	0.00
-10.29	0.23	0.06	NA	-0.05	1.95	-0.46	-0.03	NA	NA	-0.01	-0.07	1.56	0.52	0.62	12	-7941.72	15907.44	426.78	0.00
-4.17	0.23	0.12	-0.13	-0.08	NA	NA	NA	0.07	NA	NA	NA	0.92	1.73	0.62	9	-7944.73	15907.45	426.79	0.00
-11.40	-0.05	NA	-0.12	NA	1.81	-0.24	-0.07	0.13	0.23	0.01	NA	NA	1.47	0.62	11	-7942.76	15907.52	426.85	0.00
-10.00	0.22	0.05	NA	-0.04	1.88	-0.42	-0.04	NA	NA	NA	-0.08	1.57	0.52	0.62	11	-7943.17	15908.34	427.68	0.00
-14.59	NA	NA	NA	NA	2.98	-0.24	NA	0.11	0.11	0.03	-0.01	1.14	0.67	0.62	10	-7944.27	15908.54	427.88	0.00
-10.32	0.24	0.06	NA	-0.05	1.95	-0.47	-0.03	NA	-0.01	-0.01	-0.07	1.57	0.52	0.62	13	-7941.30	15908.60	427.93	0.00
-4.35	0.01	0.09	-0.15	NA	NA	-0.18	-0.09	0.09	0.17	0.03	NA	NA	1.97	0.62	11	-7943.34	15908.67	428.01	0.00
-2.69	0.41	0.08	NA	-0.13	NA	-0.48	-0.09	0.14	0.10	NA	NA	1.42	0.93	0.62	11	-7943.38	15908.76	428.10	0.00
-3.64	NA	NA	-0.13	-0.03	NA	NA	-0.09	0.11	0.30	0.08	-0.03	0.82	1.45	0.62	11	-7943.46	15908.93	428.26	0.00
-14.10	NA	NA	-0.11	0.03	2.65	NA	NA	NA	NA	NA	0.01	1.06	1.03	0.62	8	-7946.48	15908.96	428.30	0.00
-11.49	-0.05	NA	-0.12	0.00	1.84	-0.23	-0.07	0.12	0.23	0.02	NA	NA	1.47	0.62	12	-7942.59	15909.18	428.52	0.00
-14.17	NA	NA	-0.11	0.03	2.67	NA	0.01	NA	NA	NA	0.00	1.07	1.03	0.62	9	-7945.62	15909.24	428.58	0.00
-3.58	NA	NA	-0.13	-0.03	NA	NA	-0.09	0.11	0.30	0.07	NA	0.79	1.47	0.62	10	-7944.67	15909.33	428.67	0.00
-11.55	0.22	NA	NA	-0.04	2.25	NA	NA	0.12	NA	0.05	NA	1.46	0.60	0.62	9	-7945.81	15909.63	428.97	0.00
-10.00	0.23	0.06	NA	-0.04	1.88	-0.42	-0.03	NA	-0.01	NA	-0.08	1.57	0.52	0.62	12	-7942.91	15909.83	429.17	0.00
-2.94	0.28	NA	-0.12	-0.04	NA	-0.41	-0.07	NA	0.12	NA	NA	1.33	0.96	0.62	10	-7944.93	15909.85	429.19	0.00
-11.85	-0.04	NA	-0.12	NA	1.92	-0.29	-0.07	0.12	0.23	NA	NA	NA	1.46	0.62	10	-7944.95	15909.90	429.23	0.00
-4.69	NA	0.14	-0.14	-0.03	NA	-0.19	NA	0.03	NA	0.03	-0.12	0.66	1.91	0.62	11	-7944.35	15910.70	430.04	0.00
-9.50	NA	0.10	-0.15	NA	1.24	-0.36	-0.04	NA	0.07	-0.03	-0.03	NA	1.76	0.62	11	-7944.43	15910.85	430.19	0.00
-9.36	-0.07	0.11	-0.16	NA	1.19	-0.25	-0.04	NA	0.11	NA	-0.05	NA	1.82	0.62	11	-7944.50	15910.99	430.33	0.00
-11.00	-0.08	0.10	-0.16	0.01	1.58	-0.32	NA	NA	0.07	-0.02	-0.04	NA	1.81	0.62	12	-7943.50	15911.00	430.34	0.00
-10.72	-0.07	0.11	-0.16	NA	1.50	-0.34	NA	NA	0.08	-0.03	-0.04	NA	1.82	0.62	11	-7944.59	15911.19	430.52	0.00
-4.64	NA	0.12	-0.16	-0.07	NA	NA	NA	0.08	0.18	NA	NA	0.59	2.06	0.62	9	-7946.69	15911.39	430.72	0.00
-11.54	0.22	NA	NA	-0.04	2.25	NA	NA	0.12	NA	0.05	0.00	1.46	0.60	0.62	10	-7945.79	15911.57	430.91	0.00
-11.91	-0.04	NA	-0.12	0.00	1.93	-0.29	-0.07	0.12	0.22	NA	NA	NA	1.46	0.62	11	-7944.91	15911.82	431.16	0.00
-10.88	NA	NA	-0.12	NA	1.69	-0.26	-0.08	0.12	0.21	0.01	NA	NA	1.45	0.62	10	-7946.01	15912.01	431.35	0.00
-3.10	0.41	NA	-0.10	-0.07	NA	-0.45	NA	0.07	NA	NA	-0.03	1.45	0.89	0.62	10	-7946.12	15912.23	431.57	0.00
-10.06	-0.08	0.09	-0.15	0.02	1.42	-0.23	-0.04	NA	0.10	NA	NA	NA	1.78	0.62	11	-7945.12	15912.24	431.58	0.00
-2.83	0.42	0.09	NA	-0.11	NA	-0.40	-0.06	0.12	NA	0.03	-0.08	1.49	0.88	0.62	12	-7944.28	15912.56	431.90	0.00
-12.85	NA	0.02	NA	NA	2.53	NA	-0.06	0.12	0.12	0.06	NA	1.03	0.86	0.62	10	-7946.33	15912.66	432.00	0.00
-4.69	NA	0.14	-0.14	-0.03	NA	-0.19	0.00	0.03	NA	0.03	-0.12	0.66	1.91	0.62	12	-7944.34	15912.69	432.02	0.00
-9.60	NA	0.10	-0.15	NA	1.30	-0.36	-0.04	NA	0.07	-0.03	NA	NA	1.76	0.62	10	-7946.42	15912.83	432.17	0.00
-9.50	NA	0.10	-0.15	0.00	1.24	-0.36	-0.04	NA	0.07	-0.03	-0.03	NA	1.76	0.62	12	-7944.43	15912.85	432.19	0.00
-13.00	NA	NA	-0.10	NA	2.39	NA	NA	NA	NA	0.03	-0.03	1.22	0.95	0.62	8	-7948.52	15913.04	432.37	0.00
-3.03	0.41	NA	-0.10	-0.07	NA	-0.45	NA	0.07	NA	NA	NA	1.43	0.91	0.62	9	-7947.68	15913.35	432.69	0.00
-11.32	NA	NA	-0.12	NA	1.80	-0.30	-0.07	0.12	0.21	NA	NA	NA	1.44	0.62	9	-7947.82	15913.64	432.97	0.00
-10.84	NA	NA	-0.12	0.00	1.68	-0.26	-0.08	0.13	0.22	0.01	NA	NA	1.45	0.62	11	-7945.84	15913.69	433.03	0.00
-4.23	0.13	0.11	-0.15	-0.05	NA	NA	-0.05	NA	0.10	NA	-0.07	0.92	1.70	0.62	11	-7945.85	15913.71	433.04	0.00
-12.80	NA	0.02	NA	NA	2.50	NA	-0.06	0.11	0.12	0.06	-0.02	1.04	0.86	0.62	11	-7945.89	15913.77	433.11	0.00
-13.03	NA	NA	-0.10	NA	2.42	NA	NA	NA	NA	0.03	NA	1.20	0.96	0.62	7	-7949.96	15913.92	433.26	0.00
-10.69	0.24	0.06	NA	-0.05	2.04	-0.48	NA	NA	-0.03	-0.01	-0.07	1.59	0.51	0.62	12	-7945.23	15914.46	433.80	0.00
-9.63	NA	0.10	-0.15	0.00	1.31	-0.36	-0.04	NA	0.07	-0.03	NA	NA	1.75	0.62	11	-7946.38	15914.76	434.10	0.00
-11.15	-0.08	0.10	-0.16	0.01	1.66	-0.32	NA	NA	0.07	-0.03	NA	NA	1.79	0.62	11	-7946.44	15914.88	434.22	0.00
-3.64	0.09	0.08	-0.15	NA	NA	NA	NA	NA	0.07	0.05	NA	0.88	1.58	0.62	9	-7948.48	15914.96	434.30	0.00
-11.26	NA	NA	-0.12	0.00	1.78	-0.30	-0.07	0.12	0.21	NA	NA	NA	1.44	0.62	10	-7947.53	15915.07	434.40	0.00
-10.82	-0.07	0.11	-0.16	NA	1.57	-0.34	NA	NA	0.08	-0.03	NA	NA	1.81	0.62	10	-7947.89	15915.77	435.11	0.00
-14.20	NA	0.07	NA	-0.03	2.75	-0.26	NA	0.09	NA	0.01	-0.05	1.06	0.94	0.62	11	-7947.30	15916.60	435.93	0.00
-14.49	NA	0.07	NA	-0.03	2.82	-0.30	NA	0.09	NA	NA	-0.04	1.06	0.94	0.62	10	-7948.35	15916.70	436.04	0.00
-10.36	0.23	0.06	NA	-0.04	1.96	-0.43	NA	NA	-0.03	NA	-0.08	1.60	0.51	0.62	11	-7947.42	15916.84	436.18	0.00
-3.96	NA	0.10	-0.16	-0.03	NA	NA	NA	NA	0.13	0.05	NA	0.80	1.76	0.62	9	-7949.55	15917.09	436.43	0.00
-10.76	0.22	0.05	NA	-0.05	2.06	-0.47	NA	NA	NA	-0.01	-0.07	1.59	0.50	0.62	11	-7947.61	15917.22	436.56	0.00
-11.79	0.14	0.03	NA	NA	2.29	NA	-0.04	0.10	NA	0.06	NA	1.20	0.77	0.62	10	-7948.79	15917.58	436.91	0.00
-11.72	0.13	0.03	NA	NA	2.26	NA	-0.04	0.09	NA	0.06	-0.02	1.21	0.77	0.62	11	-7947.85	15917.70	437.04	0.00
-10.56	NA	0.10	-0.13	NA	1.51	NA	-0.02	0.08	NA	0.02	NA	NA	1.84	0.62	9	-7949.98	15917.95	437.29	0.00
-10.67	NA	0.10	-0.13	NA	1.53	NA	NA	0.08	NA	0.02	NA	NA	1.84	0.62	8	-7951.21	15918.42	437.75	0.00
-14.18	NA	0.07	NA	-0.03	2.74	-0.26	0.00	0.09	NA	0.01	-0.05	1.06	0.94	0.62	12	-7947.28	15918.57	437.90	0.00
-14.48	NA	0.07	NA	-0.03	2.81	-0.30	0.00	0.09	NA	NA	-0.04	1.05	0.94	0.62	11	-7948.35	15918.70	438.04	0.00
-10.44	0.21	0.05	NA	-0.05	1.99	-0.43	NA	NA	NA	NA	-0.08	1.59	0.50	0.62	10	-7949.43	15918.87	438.21	0.00
-9.31	-0.06	0.10	-0.15	NA	1.22	-0.23	-0.05	NA	0.11	NA	NA	NA	1.81	0.62	10	-7949.48	15918.96	438.29	0.00
-3.54	0.16	0.08	-0.13	NA	NA	NA	-0.04	NA	NA	0.05	NA	0.92	1.51	0.62	9	-7950.56	15919.11	438.45	0.00
-10.90	-0.02	0.10	-0.13	NA	1.58	NA	NA	0.08	NA	0.02	NA	NA	1.85	0.62	9	-7950.66	15919.31	438.65	0.00
-10.52	-0.09	0.10	-0.16	0.02	1.47	-0.24	NA	NA	0.08	NA	-0.05	NA	1.81	0.62	11	-7948.69	15919.39	438.72	0.00
-15.48	NA	NA	NA	NA	3.19	-0.33	NA	0.10	0.10	NA	NA	1.12	0.66	0.62	8	-7951.76	15919.51	438.85	0.00
-10.52	NA	0.10	-0.13	NA	1.49	NA	-0.02	0.08	NA	0.02	-0.01	NA	1.84	0.62	10	-7949.81	15919.62	438.96	0.00
-10.71	-0.01	0.10	-0.13	NA	1.54	NA	-0.01	0.08	NA	0.02	NA	NA	1.85	0.62	10	-7949.82	15919.64	438.98	0.00
-10.55	NA	0.10	-0.13	0.00	1.50	NA	-0.01	0.08	NA	0.02	NA	NA	1.85	0.62	10	-7949.88	15919.76	439.10	0.00
-10.64	NA	0.10	-0.13	0.00	1.52	NA	NA	0.09	NA	0.02	NA	NA	1.85	0.62	9	-7950.90	15919.81	439.15	0.00
-3.39	0.16	NA	-0.13	NA	NA	-0.20	NA	0.06	0.13	0.05	-0.05	1.04	1.21	0.62	11	-7949.01	15920.02	439.36	0.00
-10.62	NA	0.10	-0.13	NA	1.51	NA	NA	0.08	NA	0.02	-0.01	NA	1.84	0.62	9	-7951.03	15920.06	439.40	0.00
-10.86	-0.02	0.11	-0.13	NA	1.56	NA	NA	0.08	NA	0.02	-0.01	NA	1.86	0.62	10	-7950.37	15920.74	440.08	0.00
-13.10	NA	NA	NA	NA	2.61	NA	-0.06	0.12	0.15	0.06	NA	1.09	0.77	0.62	9	-7951.45	15920.90	440.23	0.00
-10.68	-0.01	0.11	-0.13	NA	1.52	NA	-0.01	0.08	NA	0.02	-0.01	NA	1.85	0.62	11	-7949.59	15921.19	440.52	0.00
-10.85	-0.01	0.10	-0.13	0.00	1.57	NA	NA	0.08	NA	0.02	NA	NA	1.86	0.62	10	-7950.62	15921.24	440.58	0.00
-4.06	NA	0.10	-0.17	NA	NA	-0.30	NA	NA	0.11	NA	NA	0.63	1.80	0.62	8	-7952.63	15921.26	440.59	0.00
-14.59	NA	0.06	NA	-0.03	2.87	-0.29	NA	0.09	NA	NA	NA	1.03	0.94	0.62	9	-7951.66	15921.32	440.66	0.00
-10.58	NA	0.11	-0.13	0.00	1.50	NA	NA	0.09	NA	0.02	-0.01	NA	1.86	0.62	10	-7950.69	15921.38	440.72	0.00
-10.50	NA	0.11	-0.13	0.00	1.48	NA	-0.01	0.08	NA	0.02	-0.01	NA	1.85	0.62	11	-7949.69	15921.39	440.72	0.00
-15.48	NA	NA	NA	NA	3.20	-0.33	NA	0.10	0.10	NA	0.00	1.12	0.66	0.62	9	-7951.71	15921.42	440.76	0.00
-10.67	-0.01	0.10	-0.13	0.00	1.53	NA	-0.01	0.08	NA	0.02	NA	NA	1.85	0.62	11	-7949.80	15921.61	440.94	0.00
-3.34	0.19	NA	-0.13	NA	NA	-0.38	-0.09	0.05	0.15	NA	NA	0.92	1.25	0.62	10	-7950.88	15921.76	441.10	0.00
-13.54	NA	NA	NA	-0.03	2.70	NA	NA	0.14	0.16	0.06	NA	1.21	0.75	0.62	9	-7952.03	15922.06	441.39	0.00
-14.40	NA	0.06	NA	-0.02	2.83	-0.26	NA	0.09	NA	0.01	NA	1.04	0.94	0.62	10	-7951.17	15922.34	441.68	0.00
-10.55	0.23	0.05	NA	-0.04	2.07	-0.46	-0.04	NA	NA	-0.02	NA	1.54	0.52	0.62	11	-7950.18	15922.35	441.69	0.00
-10.81	-0.01	0.11	-0.13	0.00	1.55	NA	NA	0.08	NA	0.02	-0.01	NA	1.86	0.62	11	-7950.34	15922.67	442.01	0.00
-13.10	NA	NA	NA	NA	2.61	NA	-0.06	0.12	0.15	0.06	0.00	1.09	0.77	0.62	10	-7951.44	15922.88	442.22	0.00
-10.65	-0.01	0.11	-0.13	0.00	1.51	NA	-0.01	0.08	NA	0.02	-0.01	NA	1.85	0.62	12	-7949.58	15923.15	442.49	0.00
-14.57	NA	0.06	NA	-0.02	2.87	-0.29	0.00	0.09	NA	NA	NA	1.03	0.94	0.62	10	-7951.64	15923.28	442.62	0.00
-8.55	NA	0.10	-0.15	NA	1.02	-0.27	-0.05	NA	0.08	NA	-0.05	NA	1.77	0.62	10	-7951.65	15923.31	442.65	0.00
-3.36	0.19	NA	-0.13	NA	NA	-0.39	-0.09	0.05	0.15	NA	-0.01	0.93	1.24	0.62	11	-7950.74	15923.47	442.81	0.00
-10.57	0.24	0.05	NA	-0.04	2.08	-0.47	-0.03	NA	-0.01	-0.02	NA	1.54	0.52	0.62	12	-7949.89	15923.77	443.11	0.00
-4.62	NA	0.14	-0.15	-0.02	NA	-0.22	NA	NA	NA	0.02	-0.13	0.71	1.85	0.62	10	-7951.98	15923.96	443.30	0.00
-13.53	NA	NA	NA	-0.03	2.69	NA	NA	0.14	0.15	0.06	0.00	1.21	0.75	0.62	10	-7951.99	15923.97	443.31	0.00
-9.86	-0.07	0.11	-0.16	NA	1.29	-0.25	NA	NA	0.08	NA	-0.06	NA	1.84	0.62	10	-7952.04	15924.09	443.43	0.00
-14.37	NA	0.06	NA	-0.02	2.83	-0.26	0.00	0.09	NA	0.01	NA	1.03	0.94	0.62	11	-7951.13	15924.26	443.60	0.00
-8.72	NA	0.10	-0.15	0.01	1.07	-0.27	-0.05	NA	0.08	NA	-0.04	NA	1.76	0.62	11	-7951.14	15924.27	443.61	0.00
-10.01	NA	0.11	-0.15	NA	1.36	-0.37	NA	NA	0.05	-0.03	-0.04	NA	1.77	0.62	10	-7952.16	15924.32	443.66	0.00
-12.72	0.08	0.02	NA	NA	2.52	NA	NA	0.11	0.05	0.06	NA	1.19	0.75	0.62	10	-7952.29	15924.58	443.92	0.00
-12.64	0.08	0.02	NA	NA	2.49	NA	NA	0.10	0.05	0.06	-0.02	1.20	0.75	0.62	11	-7951.49	15924.98	444.32	0.00
-4.62	NA	0.14	-0.15	-0.02	NA	-0.22	0.00	NA	NA	0.02	-0.13	0.71	1.85	0.62	11	-7951.97	15925.94	445.28	0.00
-10.00	NA	0.11	-0.15	0.00	1.35	-0.37	NA	NA	0.05	-0.03	-0.04	NA	1.77	0.62	11	-7952.15	15926.30	445.64	0.00
-10.61	-0.09	0.10	-0.16	0.02	1.54	-0.23	NA	NA	0.08	NA	NA	NA	1.79	0.62	10	-7953.38	15926.76	446.10	0.00
-3.26	0.16	NA	-0.13	NA	NA	-0.20	NA	0.07	0.13	0.05	NA	1.00	1.25	0.62	10	-7953.52	15927.04	446.37	0.00
-3.96	0.13	0.10	-0.15	-0.05	NA	NA	-0.06	NA	0.10	NA	NA	0.91	1.69	0.62	10	-7953.53	15927.07	446.40	0.00
-10.12	0.22	0.05	NA	-0.04	1.98	-0.40	-0.04	NA	NA	NA	NA	1.54	0.51	0.62	10	-7953.58	15927.15	446.49	0.00
-10.14	NA	0.10	-0.15	NA	1.42	-0.37	NA	NA	0.05	-0.03	NA	NA	1.76	0.62	9	-7954.67	15927.35	446.68	0.00
-3.12	0.26	NA	-0.13	-0.04	NA	-0.35	NA	NA	0.10	0.02	-0.07	1.42	0.93	0.62	11	-7952.74	15927.48	446.82	0.00
-12.48	0.15	0.05	NA	-0.07	2.36	NA	-0.06	0.13	0.09	NA	0.02	1.20	0.94	0.62	12	-7951.75	15927.51	446.85	0.00
-12.49	0.15	0.05	NA	-0.07	2.35	NA	-0.06	0.13	0.09	NA	NA	1.21	0.94	0.62	11	-7952.78	15927.56	446.90	0.00
-4.81	NA	0.15	-0.15	-0.03	NA	-0.29	NA	0.03	NA	NA	-0.11	0.62	1.97	0.62	10	-7953.94	15927.88	447.22	0.00
-4.45	NA	0.09	-0.15	NA	NA	NA	-0.09	0.09	0.18	0.06	-0.03	NA	1.99	0.62	10	-7954.14	15928.27	447.61	0.00
-2.85	0.44	0.09	NA	-0.12	NA	-0.50	-0.06	0.11	NA	NA	-0.07	1.50	0.89	0.62	11	-7953.20	15928.40	447.74	0.00
-4.59	NA	0.10	-0.16	NA	NA	-0.30	-0.08	0.07	0.16	NA	-0.03	NA	2.02	0.62	10	-7954.26	15928.52	447.86	0.00
-4.54	0.02	0.10	-0.16	NA	NA	-0.30	-0.08	0.07	0.15	NA	-0.03	NA	1.99	0.62	11	-7953.37	15928.75	448.08	0.00
-3.15	0.19	NA	-0.13	NA	NA	-0.26	-0.07	NA	0.12	0.04	-0.06	1.17	1.06	0.62	11	-7953.40	15928.81	448.15	0.00
-4.49	-0.02	0.09	-0.15	NA	NA	NA	-0.09	0.09	0.18	0.06	-0.04	NA	2.01	0.62	11	-7953.45	15928.90	448.23	0.00
-10.13	0.23	0.05	NA	-0.04	1.98	-0.40	-0.04	NA	-0.01	NA	NA	1.54	0.52	0.62	11	-7953.48	15928.96	448.30	0.00
-8.80	NA	0.10	-0.15	0.01	1.13	-0.26	-0.05	NA	0.08	NA	NA	NA	1.74	0.62	10	-7954.60	15929.20	448.53	0.00
-10.15	NA	0.10	-0.15	0.00	1.42	-0.37	NA	NA	0.05	-0.03	NA	NA	1.76	0.62	10	-7954.67	15929.33	448.67	0.00
-8.56	NA	0.10	-0.15	NA	1.06	-0.26	-0.05	NA	0.08	NA	NA	NA	1.77	0.62	9	-7955.67	15929.34	448.67	0.00
-4.81	NA	0.15	-0.15	-0.03	NA	-0.29	0.00	0.03	NA	NA	-0.11	0.62	1.97	0.62	11	-7953.90	15929.80	449.13	0.00
-4.34	NA	0.09	-0.15	NA	NA	NA	-0.09	0.10	0.18	0.05	NA	NA	1.99	0.62	9	-7955.92	15929.84	449.18	0.00
-4.43	0.03	0.09	-0.16	NA	NA	-0.30	-0.09	0.07	0.16	NA	NA	NA	1.98	0.62	10	-7955.04	15930.07	449.41	0.00
-12.89	0.09	NA	NA	NA	2.59	NA	NA	0.11	0.06	0.06	NA	1.25	0.67	0.62	9	-7956.23	15930.47	449.81	0.00
-3.61	NA	NA	-0.14	NA	NA	-0.09	-0.09	0.09	0.27	0.07	-0.03	0.75	1.45	0.62	11	-7954.32	15930.64	449.98	0.00
-4.47	NA	0.10	-0.16	NA	NA	-0.29	-0.09	0.07	0.17	NA	NA	NA	2.02	0.62	9	-7956.34	15930.68	450.01	0.00
-2.58	0.43	0.08	NA	-0.11	NA	-0.39	-0.07	0.12	NA	0.02	NA	1.46	0.90	0.62	11	-7954.57	15931.14	450.48	0.00
-4.36	-0.01	0.09	-0.15	NA	NA	NA	-0.09	0.10	0.19	0.05	NA	NA	2.01	0.62	10	-7955.61	15931.23	450.56	0.00
-10.99	-0.06	NA	-0.12	NA	1.76	NA	-0.08	0.14	0.24	0.04	0.07	NA	1.56	0.62	11	-7954.69	15931.38	450.71	0.00
-11.00	0.24	0.05	NA	-0.05	2.18	-0.48	NA	NA	-0.03	-0.02	NA	1.57	0.51	0.62	11	-7954.75	15931.51	450.85	0.00
-11.20	-0.07	NA	-0.12	0.01	1.81	NA	-0.08	0.13	0.24	0.04	0.07	NA	1.55	0.62	12	-7953.96	15931.91	451.25	0.00
-12.87	0.09	NA	NA	NA	2.58	NA	NA	0.11	0.06	0.06	-0.01	1.26	0.66	0.62	10	-7956.08	15932.15	451.49	0.00
-3.54	NA	NA	-0.14	NA	NA	-0.09	-0.09	0.09	0.27	0.07	NA	0.72	1.48	0.62	10	-7956.22	15932.43	451.77	0.00
-12.40	0.12	0.03	NA	NA	2.43	NA	NA	0.10	NA	0.06	-0.03	1.23	0.75	0.62	10	-7956.42	15932.85	452.19	0.00
-12.49	0.12	0.03	NA	NA	2.46	NA	NA	0.10	NA	0.06	NA	1.22	0.75	0.62	9	-7957.64	15933.28	452.62	0.00
-4.51	NA	0.12	-0.15	NA	NA	-0.17	NA	0.02	NA	0.04	-0.12	0.63	1.85	0.62	10	-7956.98	15933.96	453.29	0.00
-11.06	0.22	0.05	NA	-0.05	2.20	-0.47	NA	NA	NA	-0.02	NA	1.57	0.50	0.62	10	-7957.02	15934.04	453.38	0.00
-9.84	-0.07	0.10	-0.16	NA	1.34	-0.23	NA	NA	0.08	NA	NA	NA	1.83	0.62	9	-7958.08	15934.16	453.50	0.00
-14.46	NA	0.05	NA	NA	2.86	-0.25	NA	0.08	NA	0.02	-0.04	1.05	0.85	0.62	10	-7957.11	15934.22	453.56	0.00
-12.73	-0.05	NA	-0.13	NA	2.17	-0.27	NA	0.13	0.19	NA	0.07	NA	1.48	0.62	10	-7957.28	15934.55	453.89	0.00
-4.51	NA	0.13	-0.15	NA	NA	-0.17	-0.01	0.02	NA	0.04	-0.12	0.62	1.85	0.62	11	-7956.32	15934.64	453.97	0.00
-14.33	NA	0.05	NA	NA	2.83	-0.25	-0.01	0.08	NA	0.02	-0.04	1.04	0.87	0.62	11	-7956.33	15934.67	454.00	0.00
-3.60	NA	NA	-0.14	NA	NA	NA	-0.09	0.09	0.26	0.08	-0.03	0.76	1.46	0.62	10	-7957.54	15935.08	454.42	0.00
-4.73	NA	0.15	-0.16	-0.03	NA	-0.30	NA	NA	NA	NA	-0.12	0.67	1.91	0.62	9	-7958.66	15935.32	454.66	0.00
-3.59	0.14	0.08	-0.14	NA	NA	NA	NA	NA	NA	0.05	NA	0.91	1.54	0.62	8	-7959.71	15935.43	454.76	0.00
-12.01	0.16	NA	NA	NA	2.39	NA	-0.04	0.10	NA	0.06	NA	1.31	0.62	0.62	9	-7958.76	15935.51	454.85	0.00
-12.60	-0.06	NA	-0.13	NA	2.13	-0.25	NA	0.13	0.20	0.00	0.06	NA	1.49	0.62	11	-7957.04	15936.08	455.42	0.00
-4.32	0.13	0.12	-0.16	-0.06	NA	NA	NA	NA	0.07	NA	-0.07	0.95	1.73	0.62	10	-7958.04	15936.09	455.42	0.00
-11.12	-0.04	0.11	-0.15	0.01	1.62	-0.34	NA	NA	NA	-0.03	-0.04	NA	1.78	0.62	11	-7957.10	15936.19	455.53	0.00
-12.82	-0.06	NA	-0.13	0.00	2.19	-0.27	NA	0.12	0.19	NA	0.06	NA	1.48	0.62	11	-7957.16	15936.32	455.65	0.00
-10.96	-0.03	0.11	-0.15	0.01	1.59	-0.34	-0.01	NA	NA	-0.03	-0.04	NA	1.78	0.62	12	-7956.24	15936.47	455.81	0.00
-3.52	NA	NA	-0.14	NA	NA	NA	-0.09	0.09	0.27	0.08	NA	0.73	1.48	0.62	9	-7959.36	15936.73	456.07	0.00
-14.16	NA	NA	-0.11	NA	2.67	NA	0.03	NA	NA	NA	NA	1.18	0.99	0.62	7	-7961.42	15936.84	456.17	0.00
-10.46	NA	0.11	-0.15	0.01	1.47	-0.35	-0.02	NA	NA	-0.03	-0.04	NA	1.76	0.62	11	-7957.56	15937.13	456.47	0.00
-4.73	NA	0.15	-0.16	-0.03	NA	-0.30	0.00	NA	NA	NA	-0.12	0.67	1.91	0.62	10	-7958.66	15937.32	456.66	0.00
-12.00	0.16	NA	NA	NA	2.38	NA	-0.04	0.10	NA	0.06	-0.01	1.32	0.62	0.62	10	-7958.69	15937.38	456.72	0.00
-10.38	NA	0.12	-0.15	NA	1.44	-0.36	-0.01	NA	NA	-0.03	-0.04	NA	1.79	0.62	10	-7958.71	15937.42	456.76	0.00
-12.68	-0.06	NA	-0.13	0.00	2.16	-0.25	NA	0.12	0.19	0.01	0.06	NA	1.49	0.62	12	-7956.85	15937.71	457.04	0.00
-14.62	NA	0.05	NA	NA	2.93	-0.25	NA	0.08	NA	0.01	NA	1.03	0.86	0.62	9	-7959.87	15937.74	457.08	0.00
-10.47	NA	0.12	-0.15	NA	1.46	-0.37	NA	NA	NA	-0.03	-0.04	NA	1.79	0.62	9	-7959.88	15937.75	457.09	0.00
-14.98	NA	0.05	NA	NA	2.99	-0.31	NA	0.08	NA	NA	-0.03	1.04	0.84	0.62	9	-7959.94	15937.87	457.21	0.00
-11.85	-0.03	0.11	-0.13	NA	1.79	NA	NA	0.07	NA	NA	NA	NA	1.89	0.62	8	-7960.98	15937.95	457.29	0.00
-3.13	0.29	NA	-0.13	-0.05	NA	-0.44	NA	NA	0.09	NA	-0.06	1.42	0.93	0.62	10	-7959.01	15938.02	457.36	0.00
-14.49	NA	0.05	NA	NA	2.89	-0.25	-0.01	0.08	NA	0.01	NA	1.02	0.88	0.62	10	-7959.04	15938.08	457.42	0.00
-10.74	-0.02	0.12	-0.15	NA	1.51	-0.36	NA	NA	NA	-0.03	-0.04	NA	1.80	0.62	10	-7959.11	15938.23	457.56	0.00
-4.49	NA	0.13	-0.15	NA	NA	-0.19	NA	NA	NA	0.03	-0.12	0.67	1.82	0.62	9	-7960.13	15938.26	457.60	0.00
-10.55	NA	0.11	-0.15	0.01	1.49	-0.36	NA	NA	NA	-0.03	-0.04	NA	1.77	0.62	10	-7959.19	15938.37	457.71	0.00
-14.85	NA	0.05	NA	NA	2.96	-0.30	-0.01	0.08	NA	NA	-0.03	1.03	0.86	0.62	10	-7959.21	15938.41	457.75	0.00
-4.83	NA	0.12	-0.16	-0.05	NA	NA	NA	0.12	0.16	0.05	-0.04	NA	2.12	0.62	10	-7959.33	15938.66	458.00	0.00
-14.17	NA	NA	-0.11	NA	2.66	NA	0.03	NA	NA	NA	0.00	1.18	0.99	0.62	8	-7961.40	15938.79	458.13	0.00
-10.58	-0.01	0.12	-0.15	NA	1.48	-0.36	-0.01	NA	NA	-0.03	-0.04	NA	1.80	0.62	11	-7958.40	15938.80	458.13	0.00
-10.54	0.23	0.05	NA	-0.04	2.08	-0.40	NA	NA	-0.03	NA	NA	1.57	0.50	0.62	10	-7959.44	15938.89	458.22	0.00
-11.71	-0.03	0.11	-0.13	NA	1.76	NA	-0.01	0.07	NA	NA	NA	NA	1.88	0.62	9	-7960.47	15938.94	458.27	0.00
-11.34	NA	0.11	-0.13	-0.01	1.66	NA	NA	0.08	NA	NA	NA	NA	1.89	0.62	8	-7961.53	15939.06	458.39	0.00
-4.48	NA	0.13	-0.15	NA	NA	-0.19	-0.01	NA	NA	0.03	-0.12	0.66	1.82	0.62	10	-7959.53	15939.07	458.41	0.00
-11.68	-0.02	0.11	-0.13	-0.01	1.74	NA	NA	0.08	NA	NA	NA	NA	1.89	0.62	9	-7960.65	15939.29	458.63	0.00
-11.06	-0.03	0.11	-0.15	0.01	1.65	-0.34	-0.02	NA	NA	-0.03	NA	NA	1.77	0.62	11	-7958.65	15939.30	458.64	0.00
-2.87	0.38	0.09	NA	-0.13	NA	-0.41	NA	0.13	0.05	0.03	-0.08	1.52	0.90	0.62	12	-7957.70	15939.40	458.73	0.00
-11.26	NA	0.11	-0.13	-0.01	1.65	NA	-0.01	0.08	NA	NA	NA	NA	1.89	0.62	9	-7960.73	15939.45	458.79	0.00
-11.26	-0.03	0.11	-0.15	0.01	1.69	-0.34	NA	NA	NA	-0.03	NA	NA	1.77	0.62	10	-7959.74	15939.47	458.81	0.00
-15.02	NA	0.05	NA	NA	3.03	-0.30	NA	0.08	NA	NA	NA	1.03	0.85	0.62	8	-7961.75	15939.50	458.84	0.00
-10.60	NA	0.11	-0.15	0.01	1.54	-0.35	-0.02	NA	NA	-0.03	NA	NA	1.75	0.62	10	-7959.78	15939.56	458.90	0.00
-3.87	NA	0.09	-0.16	NA	NA	NA	NA	NA	0.11	0.05	NA	0.74	1.74	0.62	8	-7961.79	15939.59	458.93	0.00
-9.02	NA	0.11	-0.15	NA	1.12	-0.27	NA	NA	0.05	NA	-0.05	NA	1.78	0.62	9	-7960.81	15939.61	458.95	0.00
-11.36	NA	0.10	-0.13	NA	1.68	NA	-0.02	0.08	NA	NA	NA	NA	1.86	0.62	8	-7961.89	15939.78	459.12	0.00
-2.99	0.20	NA	-0.13	NA	NA	-0.26	-0.08	NA	0.12	0.03	NA	1.13	1.09	0.62	10	-7959.90	15939.80	459.14	0.00
-14.90	NA	0.05	NA	NA	2.99	-0.29	-0.01	0.08	NA	NA	NA	1.01	0.87	0.62	9	-7960.97	15939.94	459.27	0.00
-11.85	-0.03	0.11	-0.13	NA	1.79	NA	NA	0.07	NA	NA	0.00	NA	1.88	0.62	9	-7960.97	15939.94	459.28	0.00
-10.62	0.21	0.05	NA	-0.04	2.11	-0.40	NA	NA	NA	NA	NA	1.57	0.49	0.62	9	-7961.16	15940.33	459.67	0.00
-11.56	-0.02	0.11	-0.13	0.00	1.72	NA	-0.01	0.08	NA	NA	NA	NA	1.89	0.62	10	-7960.18	15940.36	459.70	0.00
-11.48	NA	0.10	-0.13	NA	1.71	NA	NA	0.08	NA	NA	NA	NA	1.86	0.62	7	-7963.24	15940.48	459.82	0.00
-4.82	0.01	0.11	-0.16	-0.05	NA	NA	NA	0.12	0.16	0.05	-0.04	NA	2.12	0.62	11	-7959.27	15940.55	459.88	0.00
-9.18	NA	0.10	-0.15	0.01	1.16	-0.28	NA	NA	0.05	NA	-0.05	NA	1.76	0.62	10	-7960.38	15940.76	460.10	0.00
-10.52	NA	0.11	-0.15	NA	1.50	-0.36	-0.02	NA	NA	-0.03	NA	NA	1.78	0.62	9	-7961.39	15940.77	460.11	0.00
-11.71	-0.03	0.11	-0.13	NA	1.76	NA	-0.01	0.07	NA	NA	0.00	NA	1.88	0.62	10	-7960.45	15940.90	460.24	0.00
-11.35	NA	0.11	-0.13	-0.01	1.67	NA	NA	0.08	NA	NA	0.00	NA	1.89	0.62	9	-7961.49	15940.98	460.31	0.00
-4.62	NA	0.13	-0.14	-0.02	NA	NA	NA	0.04	NA	0.06	-0.12	0.67	1.91	0.62	10	-7960.58	15941.17	460.50	0.00
-11.68	-0.02	0.11	-0.13	-0.01	1.75	NA	NA	0.08	NA	NA	0.00	NA	1.89	0.62	10	-7960.64	15941.29	460.62	0.00
-10.70	NA	0.11	-0.15	0.01	1.56	-0.36	NA	NA	NA	-0.03	NA	NA	1.76	0.62	9	-7961.65	15941.31	460.65	0.00
-11.28	NA	0.11	-0.13	-0.01	1.66	NA	-0.01	0.08	NA	NA	0.01	NA	1.88	0.62	10	-7960.67	15941.34	460.68	0.00
-10.62	NA	0.11	-0.15	NA	1.53	-0.37	NA	NA	NA	-0.03	NA	NA	1.78	0.62	8	-7962.69	15941.38	460.72	0.00
-11.38	NA	0.10	-0.13	NA	1.70	NA	-0.02	0.08	NA	NA	0.01	NA	1.86	0.62	9	-7961.76	15941.51	460.85	0.00
-12.11	NA	NA	-0.12	NA	2.03	-0.28	NA	0.12	0.17	NA	0.07	NA	1.45	0.62	9	-7962.05	15942.09	461.43	0.00
-11.50	NA	0.10	-0.13	NA	1.72	NA	NA	0.08	NA	NA	0.01	NA	1.86	0.62	8	-7963.11	15942.22	461.56	0.00
-11.56	-0.02	0.11	-0.13	0.00	1.72	NA	-0.01	0.08	NA	NA	0.00	NA	1.89	0.62	11	-7960.17	15942.33	461.67	0.00
-10.84	-0.02	0.12	-0.15	NA	1.58	-0.36	NA	NA	NA	-0.04	NA	NA	1.80	0.62	9	-7962.17	15942.34	461.68	0.00
-10.65	-0.01	0.12	-0.15	NA	1.53	-0.36	-0.01	NA	NA	-0.03	NA	NA	1.79	0.62	10	-7961.24	15942.49	461.83	0.00
-4.61	NA	0.13	-0.14	-0.02	NA	NA	0.00	0.04	NA	0.06	-0.12	0.67	1.91	0.62	11	-7960.46	15942.93	462.26	0.00
-2.62	0.45	0.09	NA	-0.12	NA	-0.49	-0.06	0.12	NA	NA	NA	1.47	0.90	0.62	10	-7961.50	15943.00	462.34	0.00
-10.16	NA	NA	-0.12	NA	1.58	NA	-0.09	0.14	0.22	0.04	0.07	NA	1.53	0.62	10	-7961.50	15943.00	462.34	0.00
-14.01	NA	NA	-0.11	NA	2.63	NA	NA	NA	NA	NA	NA	1.17	0.99	0.62	6	-7965.52	15943.03	462.37	0.00
-4.69	NA	0.11	-0.16	-0.05	NA	NA	NA	0.12	0.17	0.05	NA	NA	2.13	0.62	9	-7962.53	15943.07	462.41	0.00
-2.93	0.27	NA	-0.13	-0.04	NA	-0.35	NA	NA	0.10	0.02	NA	1.38	0.97	0.62	10	-7961.58	15943.15	462.49	0.00
-13.54	NA	0.03	NA	NA	2.68	NA	NA	0.11	0.09	0.06	-0.02	1.11	0.82	0.62	10	-7961.60	15943.19	462.53	0.00
-13.63	NA	0.02	NA	NA	2.72	NA	NA	0.11	0.09	0.06	NA	1.09	0.83	0.62	9	-7962.60	15943.20	462.54	0.00
-12.05	NA	NA	-0.12	0.00	2.01	-0.28	NA	0.13	0.17	NA	0.07	NA	1.46	0.62	10	-7961.69	15943.39	462.73	0.00
-12.03	NA	NA	-0.12	NA	2.01	-0.28	NA	0.13	0.17	0.00	0.07	NA	1.45	0.62	10	-7961.98	15943.96	463.29	0.00
-4.68	0.01	0.11	-0.15	-0.05	NA	NA	NA	0.12	0.16	0.05	NA	NA	2.12	0.62	10	-7962.19	15944.37	463.71	0.00
-10.14	NA	NA	-0.12	0.00	1.57	NA	-0.09	0.14	0.22	0.04	0.07	NA	1.53	0.62	11	-7961.41	15944.81	464.15	0.00
-14.01	NA	NA	-0.11	NA	2.63	NA	NA	NA	NA	NA	0.00	1.17	0.99	0.62	7	-7965.52	15945.03	464.37	0.00
-11.99	NA	NA	-0.12	0.00	2.00	-0.28	NA	0.13	0.18	0.00	0.07	NA	1.46	0.62	11	-7961.66	15945.31	464.65	0.00
-11.20	-0.08	NA	-0.13	0.01	1.77	NA	-0.08	0.13	0.24	0.05	NA	NA	1.54	0.62	11	-7961.89	15945.78	465.11	0.00
-10.89	-0.07	NA	-0.12	NA	1.69	NA	-0.08	0.13	0.25	0.04	NA	NA	1.54	0.62	10	-7963.54	15947.07	466.41	0.00
-9.05	NA	0.10	-0.15	NA	1.17	-0.26	NA	NA	0.06	NA	NA	NA	1.77	0.62	8	-7965.85	15947.70	467.03	0.00
-9.29	NA	0.10	-0.15	0.01	1.24	-0.26	NA	NA	0.05	NA	NA	NA	1.75	0.62	9	-7964.86	15947.72	467.06	0.00
-2.86	0.41	0.09	NA	-0.12	NA	-0.42	NA	0.12	NA	0.03	-0.09	1.54	0.88	0.62	11	-7963.15	15948.31	467.65	0.00
-10.38	-0.04	0.11	-0.15	0.02	1.46	-0.24	-0.02	NA	NA	NA	-0.05	NA	1.77	0.62	11	-7963.16	15948.32	467.66	0.00
-12.66	0.14	NA	NA	NA	2.54	NA	NA	0.10	NA	0.06	NA	1.32	0.62	0.62	8	-7966.18	15948.35	467.69	0.00
-12.74	-0.06	NA	-0.13	NA	2.12	-0.28	NA	0.12	0.20	NA	NA	NA	1.46	0.62	9	-7965.19	15948.39	467.72	0.00
-10.55	-0.05	0.11	-0.15	0.02	1.49	-0.24	NA	NA	NA	NA	-0.05	NA	1.78	0.62	10	-7964.23	15948.47	467.81	0.00
-12.47	-0.06	NA	-0.13	NA	2.06	-0.25	NA	0.12	0.20	0.01	NA	NA	1.47	0.62	10	-7964.29	15948.58	467.92	0.00
-2.96	0.29	NA	-0.13	-0.05	NA	-0.42	NA	NA	0.09	NA	NA	1.39	0.96	0.62	9	-7965.30	15948.61	467.95	0.00
-3.41	0.13	NA	-0.13	NA	NA	NA	NA	0.07	0.14	0.08	-0.05	1.02	1.28	0.62	10	-7964.66	15949.32	468.65	0.00
-12.63	-0.07	NA	-0.13	0.01	2.10	-0.24	NA	0.12	0.19	0.01	NA	NA	1.47	0.62	11	-7963.67	15949.35	468.69	0.00
-12.89	-0.06	NA	-0.13	0.01	2.16	-0.28	NA	0.12	0.19	NA	NA	NA	1.46	0.62	10	-7964.80	15949.59	468.93	0.00
-12.63	0.14	NA	NA	NA	2.53	NA	NA	0.10	NA	0.06	-0.01	1.33	0.61	0.62	9	-7965.99	15949.97	469.31	0.00
-13.20	0.14	0.05	NA	-0.07	2.52	NA	NA	0.13	0.06	NA	NA	1.26	0.92	0.62	10	-7965.07	15950.15	469.48	0.00
-9.66	NA	0.11	-0.15	0.01	1.29	-0.26	-0.02	NA	NA	NA	-0.05	NA	1.75	0.62	10	-7965.49	15950.98	470.32	0.00
-13.20	0.15	0.05	NA	-0.07	2.54	NA	NA	0.13	0.06	NA	0.02	1.25	0.92	0.62	11	-7964.59	15951.17	470.51	0.00
-13.92	NA	NA	NA	NA	2.82	NA	NA	0.12	0.11	0.06	NA	1.16	0.72	0.62	8	-7968.34	15952.68	472.01	0.00
-4.21	0.19	0.12	-0.14	-0.05	NA	NA	-0.03	NA	NA	NA	-0.07	0.98	1.67	0.62	10	-7966.57	15953.14	472.48	0.00
-4.03	0.14	0.11	-0.16	-0.05	NA	NA	NA	NA	0.07	NA	NA	0.94	1.72	0.62	9	-7967.68	15953.36	472.70	0.00
-9.73	NA	0.11	-0.15	0.01	1.30	-0.26	NA	NA	NA	NA	-0.05	NA	1.76	0.62	9	-7967.76	15953.52	472.86	0.00
-13.90	NA	NA	NA	NA	2.81	NA	NA	0.12	0.11	0.06	-0.01	1.16	0.72	0.62	9	-7968.18	15954.35	473.69	0.00
-10.44	-0.04	0.10	-0.15	0.02	1.52	-0.23	-0.02	NA	NA	NA	NA	NA	1.76	0.62	10	-7967.38	15954.76	474.10	0.00
-3.30	0.13	NA	-0.13	NA	NA	NA	NA	0.08	0.14	0.08	NA	0.98	1.31	0.62	9	-7968.64	15955.29	474.63	0.00
-4.53	NA	0.12	-0.17	-0.04	NA	NA	-0.06	NA	0.14	NA	-0.08	0.71	1.91	0.62	10	-7967.66	15955.31	474.65	0.00
-11.80	0.16	0.03	NA	NA	2.36	-0.40	-0.04	NA	NA	NA	-0.06	1.42	0.50	0.62	10	-7967.75	15955.50	474.84	0.00
-10.65	-0.04	0.10	-0.15	0.02	1.56	-0.23	NA	NA	NA	NA	NA	NA	1.77	0.62	9	-7968.82	15955.64	474.98	0.00
-11.77	0.17	0.04	NA	NA	2.35	-0.40	-0.04	NA	-0.02	NA	-0.06	1.43	0.51	0.62	11	-7966.86	15955.73	475.07	0.00
-12.08	NA	NA	-0.13	NA	1.97	-0.30	NA	0.12	0.17	NA	NA	NA	1.43	0.62	8	-7970.35	15956.71	476.05	0.00
-9.34	NA	0.12	-0.15	NA	1.18	-0.26	-0.02	NA	NA	NA	-0.06	NA	1.80	0.62	9	-7969.38	15956.76	476.10	0.00
-9.76	NA	0.10	-0.15	0.02	1.36	-0.25	-0.02	NA	NA	NA	NA	NA	1.74	0.62	9	-7969.48	15956.96	476.30	0.00
-11.71	0.16	0.03	NA	NA	2.34	-0.39	-0.04	NA	NA	0.00	-0.06	1.42	0.50	0.62	11	-7967.69	15957.38	476.72	0.00
-9.43	NA	0.12	-0.15	NA	1.20	-0.26	NA	NA	NA	NA	-0.06	NA	1.80	0.62	8	-7970.72	15957.45	476.79	0.00
-4.46	NA	0.12	-0.14	NA	NA	NA	-0.01	0.03	NA	0.06	-0.11	0.64	1.86	0.62	10	-7968.81	15957.61	476.95	0.00
-11.85	NA	NA	-0.13	NA	1.92	-0.28	NA	0.12	0.17	0.01	NA	NA	1.44	0.62	9	-7969.83	15957.65	476.99	0.00
-11.73	0.17	0.04	NA	NA	2.34	-0.39	-0.04	NA	-0.02	0.00	-0.06	1.43	0.51	0.62	12	-7966.85	15957.70	477.04	0.00
-12.55	0.19	0.06	NA	-0.06	2.37	NA	-0.03	0.11	NA	NA	NA	1.26	0.91	0.62	10	-7968.91	15957.82	477.16	0.00
-4.47	NA	0.12	-0.15	NA	NA	NA	NA	0.03	NA	0.06	-0.11	0.65	1.86	0.62	9	-7969.93	15957.86	477.19	0.00
-9.70	-0.02	0.12	-0.15	NA	1.26	-0.25	NA	NA	NA	NA	-0.06	NA	1.82	0.62	9	-7969.96	15957.92	477.25	0.00
-9.53	-0.01	0.12	-0.15	NA	1.22	-0.25	-0.01	NA	NA	NA	-0.06	NA	1.81	0.62	10	-7969.09	15958.19	477.52	0.00
-12.04	NA	NA	-0.13	0.00	1.96	-0.30	NA	0.12	0.17	NA	NA	NA	1.43	0.62	9	-7970.23	15958.45	477.79	0.00
-2.93	0.35	NA	-0.11	-0.04	NA	-0.38	-0.04	NA	NA	0.02	-0.06	1.47	0.82	0.62	11	-7968.31	15958.63	477.97	0.00
-2.90	0.42	0.09	NA	-0.14	NA	-0.53	NA	0.13	0.04	NA	-0.08	1.54	0.90	0.62	11	-7968.63	15959.26	478.60	0.00
-12.54	0.19	0.06	NA	-0.06	2.38	NA	-0.03	0.11	NA	NA	0.01	1.25	0.91	0.62	11	-7968.64	15959.29	478.62	0.00
-11.83	NA	NA	-0.13	0.00	1.91	-0.28	NA	0.12	0.17	0.01	NA	NA	1.44	0.62	10	-7969.75	15959.49	478.83	0.00
-4.27	0.18	0.12	-0.15	-0.05	NA	NA	NA	NA	NA	NA	-0.07	0.98	1.70	0.62	9	-7970.84	15959.68	479.02	0.00
-4.35	NA	0.13	-0.15	-0.03	NA	-0.19	NA	0.04	NA	0.02	NA	0.58	1.97	0.62	10	-7970.06	15960.12	479.46	0.00
-9.84	NA	0.10	-0.15	0.02	1.37	-0.25	NA	NA	NA	NA	NA	NA	1.75	0.62	8	-7972.24	15960.47	479.81	0.00
-9.96	NA	NA	-0.12	NA	1.47	NA	-0.08	0.13	0.22	0.05	NA	NA	1.51	0.62	9	-7971.71	15961.41	480.75	0.00
-2.61	0.40	0.08	NA	-0.13	NA	-0.40	NA	0.14	0.06	0.03	NA	1.48	0.92	0.62	11	-7969.83	15961.65	480.99	0.00
-4.35	NA	0.13	-0.15	-0.03	NA	-0.18	0.00	0.04	NA	0.02	NA	0.57	1.97	0.62	11	-7970.00	15962.00	481.33	0.00
-4.60	NA	0.13	-0.16	NA	NA	-0.30	NA	NA	NA	NA	-0.11	0.59	1.90	0.62	8	-7973.48	15962.97	482.30	0.00
-3.73	NA	NA	-0.14	-0.04	NA	-0.13	NA	0.10	0.27	0.06	-0.04	0.90	1.44	0.62	11	-7970.53	15963.05	482.39	0.00
-4.59	NA	0.13	-0.16	NA	NA	-0.30	-0.01	NA	NA	NA	-0.11	0.58	1.90	0.62	9	-7972.68	15963.35	482.69	0.00
-9.96	NA	NA	-0.12	0.00	1.47	NA	-0.08	0.13	0.22	0.05	NA	NA	1.51	0.62	10	-7971.70	15963.41	482.75	0.00
-2.88	0.44	0.10	NA	-0.13	NA	-0.53	NA	0.12	NA	NA	-0.08	1.55	0.88	0.62	10	-7971.93	15963.86	483.19	0.00
-4.52	NA	0.13	-0.15	-0.02	NA	NA	NA	NA	NA	0.05	-0.13	0.75	1.84	0.62	9	-7973.07	15964.14	483.48	0.00
-4.61	NA	0.13	-0.16	NA	NA	-0.30	NA	0.01	NA	NA	-0.10	0.57	1.91	0.62	9	-7973.09	15964.18	483.52	0.00
-3.06	0.30	NA	-0.11	NA	NA	-0.26	-0.05	0.04	NA	0.04	-0.05	1.20	1.01	0.62	11	-7971.14	15964.29	483.63	0.00
-4.60	NA	0.13	-0.16	NA	NA	-0.30	-0.01	0.01	NA	NA	-0.10	0.56	1.91	0.62	10	-7972.26	15964.51	483.85	0.00
-3.20	0.21	NA	-0.14	NA	NA	-0.40	-0.08	NA	0.12	NA	-0.04	1.11	1.10	0.62	10	-7972.29	15964.58	483.92	0.00
-11.05	0.24	NA	NA	-0.03	2.24	-0.42	-0.03	NA	NA	NA	-0.04	1.67	0.28	0.62	10	-7972.31	15964.61	483.95	0.00
-12.19	0.17	0.04	NA	NA	2.45	-0.40	NA	NA	-0.04	NA	-0.06	1.45	0.49	0.62	10	-7972.38	15964.76	484.10	0.00
-11.74	0.16	0.03	NA	NA	2.39	-0.38	-0.04	NA	NA	NA	NA	1.41	0.50	0.62	9	-7973.41	15964.81	484.15	0.00
-13.00	0.18	0.06	NA	-0.06	2.48	NA	NA	0.11	NA	NA	NA	1.28	0.90	0.62	9	-7973.45	15964.89	484.23	0.00
-11.00	0.23	NA	NA	-0.03	2.23	-0.42	-0.04	NA	0.02	NA	-0.04	1.66	0.29	0.62	11	-7971.66	15965.32	484.65	0.00
-4.51	NA	0.13	-0.15	-0.01	NA	NA	-0.01	NA	NA	0.05	-0.13	0.74	1.84	0.62	10	-7972.71	15965.42	484.76	0.00
-4.65	NA	0.10	-0.16	NA	NA	-0.20	NA	0.08	0.12	0.03	-0.06	NA	2.02	0.62	10	-7972.79	15965.59	484.93	0.00
-11.71	0.17	0.03	NA	NA	2.38	-0.38	-0.04	NA	-0.02	NA	NA	1.42	0.50	0.62	10	-7972.85	15965.70	485.04	0.00
-11.21	0.24	NA	NA	-0.03	2.28	-0.44	-0.03	NA	NA	-0.01	-0.04	1.67	0.28	0.62	11	-7971.94	15965.87	485.21	0.00
-9.38	NA	0.11	-0.15	NA	1.25	-0.24	-0.02	NA	NA	NA	NA	NA	1.80	0.62	8	-7975.06	15966.12	485.45	0.00
-2.94	0.37	NA	-0.11	-0.04	NA	-0.45	-0.04	NA	NA	NA	-0.05	1.48	0.82	0.62	10	-7973.17	15966.34	485.68	0.00
-11.86	0.16	0.03	NA	NA	2.42	-0.40	-0.04	NA	NA	0.00	NA	1.41	0.50	0.62	10	-7973.26	15966.52	485.85	0.00
-13.00	0.18	0.06	NA	-0.06	2.49	NA	NA	0.11	NA	NA	0.01	1.27	0.90	0.62	10	-7973.27	15966.54	485.88	0.00
-11.15	0.23	NA	NA	-0.03	2.26	-0.44	-0.04	NA	0.02	-0.01	-0.04	1.66	0.28	0.62	12	-7971.37	15966.74	486.07	0.00
-12.21	0.17	0.04	NA	NA	2.45	-0.40	NA	NA	-0.04	0.00	-0.06	1.45	0.49	0.62	11	-7972.38	15966.75	486.09	0.00
-4.83	0.03	0.12	-0.16	-0.06	NA	NA	-0.09	0.11	0.19	NA	NA	NA	2.19	0.62	10	-7973.43	15966.86	486.20	0.00
-3.63	NA	NA	-0.14	-0.04	NA	-0.13	NA	0.11	0.27	0.06	NA	0.87	1.47	0.62	10	-7973.47	15966.93	486.27	0.00
-11.88	0.17	0.03	NA	NA	2.42	-0.40	-0.04	NA	-0.02	0.00	NA	1.41	0.50	0.62	11	-7972.60	15967.21	486.54	0.00
-9.48	NA	0.11	-0.15	NA	1.27	-0.24	NA	NA	NA	NA	NA	NA	1.80	0.61	7	-7976.64	15967.28	486.62	0.00
-3.09	0.21	NA	-0.14	NA	NA	-0.39	-0.08	NA	0.12	NA	NA	1.09	1.12	0.62	9	-7974.70	15967.41	486.75	0.00
-4.65	0.00	0.10	-0.17	NA	NA	-0.20	NA	0.08	0.12	0.03	-0.06	NA	2.02	0.62	11	-7972.79	15967.57	486.91	0.00
-4.86	NA	0.12	-0.16	-0.06	NA	NA	-0.09	0.11	0.20	NA	NA	NA	2.22	0.62	9	-7974.98	15967.96	487.30	0.00
-9.47	-0.01	0.12	-0.15	NA	1.27	-0.24	-0.02	NA	NA	NA	NA	NA	1.80	0.62	9	-7974.99	15967.98	487.32	0.00
-3.93	0.20	0.11	-0.14	-0.05	NA	NA	-0.03	NA	NA	NA	NA	0.96	1.66	0.62	9	-7975.06	15968.13	487.46	0.00
-9.68	-0.01	0.12	-0.15	NA	1.31	-0.23	NA	NA	NA	NA	NA	NA	1.81	0.61	8	-7976.23	15968.45	487.79	0.00
-13.28	0.15	NA	NA	-0.06	2.65	NA	-0.06	0.13	0.12	NA	0.05	1.29	0.74	0.62	11	-7973.24	15968.47	487.81	0.00
-4.84	0.03	0.12	-0.16	-0.06	NA	NA	-0.09	0.11	0.19	NA	0.00	NA	2.19	0.62	11	-7973.40	15968.81	488.15	0.00
-2.95	0.30	NA	-0.11	NA	NA	-0.26	-0.05	0.05	NA	0.04	NA	1.16	1.04	0.62	10	-7974.76	15969.52	488.86	0.00
-4.89	NA	0.12	-0.16	-0.06	NA	NA	-0.08	0.11	0.20	NA	-0.01	NA	2.22	0.62	10	-7974.81	15969.61	488.95	0.00
-11.31	0.24	NA	NA	-0.03	2.33	-0.45	-0.04	NA	NA	-0.01	NA	1.65	0.29	0.62	10	-7974.99	15969.97	489.31	0.00
-4.43	NA	0.12	-0.15	NA	NA	NA	-0.01	NA	NA	0.06	-0.12	0.71	1.82	0.61	9	-7976.03	15970.05	489.39	0.00
-4.43	NA	0.12	-0.15	NA	NA	NA	NA	NA	NA	0.06	-0.12	0.72	1.82	0.61	8	-7977.07	15970.15	489.49	0.00
-10.26	-0.13	0.10	-0.16	0.02	1.42	NA	-0.04	NA	0.11	0.02	-0.04	NA	1.87	0.62	12	-7973.08	15970.15	489.49	0.00
-11.04	0.24	NA	NA	-0.02	2.27	-0.41	-0.04	NA	NA	NA	NA	1.65	0.30	0.61	9	-7976.11	15970.22	489.55	0.00
-2.76	0.36	NA	-0.11	-0.04	NA	-0.38	-0.04	NA	NA	0.02	NA	1.44	0.86	0.62	10	-7975.12	15970.24	489.58	0.00
-2.99	0.34	NA	-0.11	-0.04	NA	-0.38	NA	NA	NA	0.02	-0.07	1.49	0.83	0.62	10	-7975.33	15970.65	489.99	0.00
-12.40	0.14	0.03	NA	NA	2.51	-0.40	NA	NA	NA	NA	-0.06	1.44	0.48	0.61	9	-7976.34	15970.67	490.01	0.00
-4.46	NA	0.14	-0.15	-0.03	NA	-0.27	NA	0.03	NA	NA	NA	0.55	2.01	0.61	9	-7976.36	15970.72	490.06	0.00
-10.99	0.23	NA	NA	-0.03	2.26	-0.41	-0.04	NA	0.02	NA	NA	1.64	0.30	0.62	10	-7975.44	15970.88	490.22	0.00
-11.25	0.23	NA	NA	-0.03	2.32	-0.44	-0.04	NA	0.02	-0.01	NA	1.64	0.30	0.62	11	-7974.46	15970.92	490.26	0.00
-12.35	0.14	0.03	NA	NA	2.50	-0.40	NA	NA	NA	0.00	-0.06	1.45	0.48	0.61	10	-7976.31	15972.62	491.96	0.00
-4.46	NA	0.14	-0.15	-0.03	NA	-0.27	0.00	0.03	NA	NA	NA	0.55	2.01	0.61	10	-7976.34	15972.68	492.01	0.00
-2.75	0.30	0.07	NA	-0.10	NA	NA	-0.10	0.15	0.13	0.08	-0.05	1.35	1.01	0.62	12	-7974.58	15973.15	492.49	0.00
-2.58	0.43	0.09	NA	-0.12	NA	-0.42	NA	0.13	NA	0.02	NA	1.50	0.90	0.61	10	-7976.63	15973.26	492.60	0.00
-10.36	-0.12	0.09	-0.16	0.02	1.48	NA	-0.05	NA	0.11	0.02	NA	NA	1.86	0.62	11	-7975.67	15973.33	492.67	0.00
-2.80	0.37	NA	-0.11	-0.04	NA	-0.44	-0.04	NA	NA	NA	NA	1.44	0.85	0.61	9	-7978.00	15974.01	493.35	0.00
-3.22	0.19	NA	-0.14	NA	NA	-0.27	NA	NA	0.09	0.04	-0.07	1.21	1.07	0.61	10	-7977.01	15974.01	493.35	0.00
-11.49	0.23	NA	NA	-0.03	2.35	-0.43	NA	NA	NA	NA	-0.05	1.70	0.26	0.61	9	-7978.03	15974.06	493.40	0.00
-13.55	NA	0.06	NA	-0.02	2.61	NA	NA	0.10	NA	0.05	-0.05	1.09	0.97	0.61	10	-7977.06	15974.13	493.47	0.00
-4.24	NA	0.11	-0.17	-0.04	NA	NA	-0.06	NA	0.15	NA	NA	0.67	1.92	0.61	9	-7978.20	15974.40	493.73	0.00
-3.11	0.18	NA	-0.13	-0.02	NA	NA	-0.07	NA	0.14	0.07	-0.06	1.27	1.07	0.61	11	-7976.23	15974.47	493.81	0.00
-13.45	NA	0.06	NA	-0.02	2.58	NA	-0.01	0.10	NA	0.05	-0.04	1.08	0.97	0.61	11	-7976.42	15974.84	494.18	0.00
-3.70	NA	NA	-0.14	-0.03	NA	NA	NA	0.11	0.26	0.08	-0.04	0.91	1.45	0.61	10	-7977.44	15974.87	494.21	0.00
-4.45	NA	0.10	-0.17	NA	NA	-0.19	NA	0.08	0.13	0.03	NA	NA	2.03	0.61	9	-7978.45	15974.91	494.25	0.00
-3.02	0.34	NA	-0.09	-0.04	NA	NA	-0.04	0.08	NA	0.07	-0.03	1.35	0.99	0.61	11	-7976.46	15974.92	494.25	0.00
-11.68	0.23	NA	NA	-0.03	2.39	-0.45	NA	NA	NA	-0.01	-0.05	1.70	0.26	0.61	10	-7977.46	15974.93	494.26	0.00
-4.26	0.06	0.09	-0.16	NA	NA	NA	-0.08	0.04	0.12	NA	-0.03	0.58	1.86	0.61	11	-7976.73	15975.45	494.79	0.00
-11.49	0.23	NA	NA	-0.03	2.35	-0.43	NA	NA	0.00	NA	-0.05	1.70	0.26	0.61	10	-7978.01	15976.02	495.36	0.00
-2.94	0.34	NA	-0.09	-0.04	NA	NA	-0.05	0.08	NA	0.07	NA	1.32	1.01	0.61	10	-7978.10	15976.20	495.53	0.00
-4.67	0.14	0.14	-0.14	-0.04	NA	-0.31	-0.03	0.08	NA	NA	-0.05	NA	1.98	0.61	11	-7977.11	15976.23	495.57	0.00
-4.16	0.07	0.09	-0.16	NA	NA	NA	-0.08	0.04	0.12	NA	NA	0.57	1.86	0.61	10	-7978.18	15976.37	495.71	0.00
-4.44	0.01	0.10	-0.16	NA	NA	-0.19	NA	0.08	0.13	0.03	NA	NA	2.02	0.61	10	-7978.40	15976.80	496.13	0.00
-11.68	0.23	NA	NA	-0.03	2.39	-0.45	NA	NA	0.00	-0.01	-0.05	1.70	0.26	0.61	11	-7977.43	15976.86	496.19	0.00
-3.98	0.19	0.11	-0.15	-0.05	NA	NA	NA	NA	NA	NA	NA	0.97	1.69	0.61	8	-7980.50	15977.00	496.34	0.00
-12.17	0.17	0.03	NA	NA	2.50	-0.39	NA	NA	-0.04	NA	NA	1.45	0.49	0.61	9	-7979.54	15977.07	496.41	0.00
-2.65	0.42	0.09	NA	-0.14	NA	-0.51	NA	0.14	0.05	NA	NA	1.50	0.92	0.61	10	-7978.65	15977.30	496.64	0.00
-13.42	0.15	NA	NA	-0.06	2.65	NA	-0.06	0.13	0.12	NA	NA	1.33	0.70	0.61	10	-7978.74	15977.49	496.82	0.00
-12.41	0.17	0.03	NA	NA	2.55	-0.41	NA	NA	-0.04	-0.01	NA	1.44	0.49	0.61	10	-7978.97	15977.94	497.28	0.00
-4.66	0.14	0.14	-0.14	-0.04	NA	-0.30	-0.03	0.08	NA	0.00	-0.05	NA	1.98	0.61	12	-7977.05	15978.10	497.44	0.00
-3.00	0.36	NA	-0.11	-0.05	NA	-0.46	NA	NA	NA	NA	-0.06	1.50	0.83	0.61	9	-7980.18	15978.35	497.69	0.00
-14.33	NA	0.05	NA	-0.05	2.79	NA	-0.05	0.13	0.14	NA	NA	1.03	1.02	0.61	10	-7979.21	15978.42	497.76	0.00
-12.43	-0.10	NA	-0.13	0.01	2.10	NA	NA	0.13	0.20	0.04	0.06	NA	1.55	0.61	11	-7978.27	15978.53	497.87	0.00
-3.61	NA	NA	-0.14	-0.04	NA	NA	NA	0.11	0.27	0.08	NA	0.88	1.48	0.61	9	-7980.29	15978.58	497.92	0.00
-13.75	NA	0.06	NA	-0.02	2.69	NA	NA	0.10	NA	0.04	NA	1.06	0.97	0.61	9	-7980.58	15979.17	498.51	0.00
-14.34	NA	0.05	NA	-0.05	2.80	NA	-0.05	0.13	0.14	NA	0.02	1.02	1.02	0.61	11	-7978.78	15979.56	498.90	0.00
-13.64	NA	0.06	NA	-0.02	2.66	NA	-0.01	0.10	NA	0.04	NA	1.05	0.98	0.61	10	-7979.85	15979.71	499.04	0.00
-4.18	NA	0.12	-0.15	NA	NA	-0.16	-0.02	0.03	NA	0.03	NA	0.54	1.91	0.61	10	-7979.96	15979.92	499.26	0.00
-4.64	NA	0.13	-0.17	-0.04	NA	NA	NA	NA	0.12	NA	-0.08	0.74	1.94	0.61	9	-7981.08	15980.15	499.49	0.00
-12.14	-0.08	NA	-0.13	NA	2.02	NA	NA	0.14	0.21	0.04	0.06	NA	1.56	0.61	10	-7980.15	15980.29	499.63	0.00
-4.19	NA	0.12	-0.15	NA	NA	-0.17	NA	0.03	NA	0.03	NA	0.55	1.91	0.61	9	-7981.18	15980.35	499.69	0.00
-11.81	0.23	NA	NA	-0.03	2.46	-0.46	NA	NA	NA	-0.01	NA	1.67	0.28	0.61	9	-7981.18	15980.36	499.70	0.00
-2.58	0.30	0.06	NA	-0.10	NA	NA	-0.11	0.16	0.14	0.08	NA	1.32	1.02	0.61	11	-7979.56	15981.12	500.46	0.00
-11.51	0.22	NA	NA	-0.03	2.39	-0.41	NA	NA	NA	NA	NA	1.67	0.28	0.61	8	-7982.76	15981.53	500.87	0.00
-4.49	0.15	0.13	-0.14	-0.04	NA	-0.30	-0.04	0.09	NA	NA	NA	NA	1.97	0.61	10	-7980.82	15981.64	500.97	0.00
-12.04	0.19	NA	NA	NA	2.48	-0.41	-0.04	NA	NA	NA	-0.04	1.55	0.32	0.61	9	-7981.85	15981.71	501.05	0.00
-12.37	0.14	0.03	NA	NA	2.56	-0.38	NA	NA	NA	NA	NA	1.44	0.47	0.61	8	-7982.96	15981.92	501.26	0.00
-11.81	0.23	NA	NA	-0.03	2.46	-0.46	NA	NA	-0.01	-0.01	NA	1.67	0.27	0.61	10	-7981.11	15982.21	501.55	0.00
-2.25	0.40	NA	NA	-0.10	NA	-0.32	-0.11	0.15	0.16	0.05	-0.03	1.57	0.63	0.61	12	-7979.20	15982.40	501.73	0.00
-9.47	-0.10	0.11	-0.16	NA	1.20	NA	-0.04	NA	0.11	0.02	-0.04	NA	1.92	0.61	11	-7980.28	15982.55	501.89	0.00
-2.18	0.40	NA	NA	-0.10	NA	-0.32	-0.11	0.15	0.16	0.05	NA	1.55	0.65	0.61	11	-7980.32	15982.64	501.97	0.00
-4.22	NA	0.13	-0.16	-0.02	NA	-0.22	NA	NA	NA	0.02	NA	0.64	1.90	0.61	9	-7982.56	15983.11	502.45	0.00
-3.15	0.16	NA	-0.13	NA	NA	NA	-0.08	NA	0.14	0.07	-0.06	1.18	1.12	0.61	10	-7981.68	15983.36	502.70	0.00
-12.54	0.14	0.03	NA	NA	2.59	-0.40	NA	NA	NA	0.00	NA	1.43	0.47	0.61	9	-7982.69	15983.39	502.72	0.00
-11.51	0.23	NA	NA	-0.03	2.39	-0.41	NA	NA	0.00	NA	NA	1.67	0.28	0.61	9	-7982.73	15983.45	502.79	0.00
-11.97	0.19	NA	NA	NA	2.46	-0.40	-0.04	NA	NA	0.00	-0.04	1.55	0.32	0.61	10	-7981.81	15983.61	502.95	0.00
-12.04	0.19	NA	NA	NA	2.48	-0.41	-0.04	NA	0.00	NA	-0.04	1.54	0.33	0.61	10	-7981.81	15983.63	502.96	0.00
-4.49	0.15	0.13	-0.14	-0.04	NA	-0.30	-0.04	0.09	NA	0.00	NA	NA	1.97	0.61	11	-7980.81	15983.63	502.96	0.00
-13.61	NA	0.05	NA	NA	2.66	NA	-0.02	0.09	NA	0.05	-0.04	1.06	0.91	0.61	10	-7981.85	15983.70	503.04	0.00
-10.86	-0.13	0.10	-0.16	0.02	1.55	NA	NA	NA	0.08	0.02	-0.04	NA	1.88	0.61	11	-7980.92	15983.83	503.17	0.00
-11.06	-0.13	0.10	-0.16	0.02	1.61	NA	-0.04	NA	0.10	NA	-0.02	NA	1.90	0.61	11	-7981.03	15984.05	503.39	0.00
-11.05	-0.13	0.10	-0.16	0.02	1.63	NA	-0.04	NA	0.10	NA	NA	NA	1.89	0.61	10	-7982.04	15984.08	503.42	0.00
-4.75	0.13	0.14	-0.15	-0.04	NA	-0.31	NA	0.08	NA	NA	-0.05	NA	2.01	0.61	10	-7982.10	15984.19	503.53	0.00
-2.62	0.45	0.09	NA	-0.13	NA	-0.51	NA	0.13	NA	NA	NA	1.52	0.90	0.61	9	-7983.15	15984.29	503.63	0.00
-4.21	NA	0.13	-0.16	-0.02	NA	-0.21	-0.01	NA	NA	0.02	NA	0.64	1.90	0.61	10	-7982.29	15984.57	503.91	0.00
-11.98	0.19	NA	NA	NA	2.49	-0.40	-0.04	NA	NA	NA	NA	1.53	0.34	0.61	8	-7984.63	15985.26	504.60	0.00
-2.81	0.35	NA	-0.12	-0.04	NA	-0.38	NA	NA	NA	0.02	NA	1.46	0.87	0.61	9	-7983.65	15985.31	504.64	0.00
-2.94	0.19	NA	-0.13	-0.02	NA	NA	-0.08	NA	0.14	0.06	NA	1.23	1.10	0.61	10	-7982.68	15985.36	504.70	0.00
-13.81	NA	0.05	NA	NA	2.71	NA	NA	0.09	NA	0.05	-0.04	1.08	0.89	0.61	9	-7983.68	15985.36	504.70	0.00
-4.44	NA	0.10	-0.17	NA	NA	NA	-0.08	0.04	0.15	NA	-0.04	0.48	1.97	0.61	10	-7982.70	15985.41	504.75	0.00
-11.96	0.19	NA	NA	NA	2.46	-0.40	-0.04	NA	0.00	0.00	-0.04	1.55	0.33	0.61	11	-7981.75	15985.51	504.84	0.00
-4.72	NA	0.11	-0.17	NA	NA	-0.31	NA	0.06	0.12	NA	-0.05	NA	2.06	0.61	9	-7984.03	15986.06	505.40	0.00
-4.74	0.13	0.14	-0.15	-0.04	NA	-0.31	NA	0.08	NA	0.00	-0.05	NA	2.00	0.61	11	-7982.05	15986.10	505.44	0.00
-13.77	NA	0.05	NA	NA	2.72	NA	-0.02	0.09	NA	0.05	NA	1.04	0.92	0.61	9	-7984.50	15987.01	506.35	0.00
-4.31	NA	0.14	-0.16	-0.02	NA	-0.27	NA	NA	NA	NA	NA	0.62	1.94	0.61	8	-7985.55	15987.10	506.43	0.00
-3.15	0.28	NA	-0.12	NA	NA	-0.26	NA	0.04	NA	0.05	-0.05	1.21	1.04	0.61	10	-7983.56	15987.12	506.45	0.00
-11.98	0.19	NA	NA	NA	2.50	-0.39	-0.04	NA	0.01	NA	NA	1.53	0.34	0.61	9	-7984.57	15987.15	506.48	0.00
-12.05	0.19	NA	NA	NA	2.51	-0.40	-0.04	NA	NA	0.00	NA	1.53	0.34	0.61	9	-7984.58	15987.16	506.49	0.00
-4.29	NA	0.13	-0.14	-0.02	NA	NA	NA	0.05	NA	0.05	NA	0.59	1.97	0.61	9	-7984.58	15987.17	506.50	0.00
-9.54	-0.10	0.11	-0.16	NA	1.26	NA	-0.05	NA	0.11	0.01	NA	NA	1.91	0.61	10	-7983.59	15987.19	506.53	0.00
-4.69	0.01	0.11	-0.17	NA	NA	-0.31	NA	0.06	0.11	NA	-0.05	NA	2.04	0.61	10	-7983.64	15987.28	506.62	0.00
-3.41	0.20	NA	-0.14	NA	NA	-0.40	NA	0.04	0.11	NA	-0.03	1.02	1.22	0.61	10	-7983.79	15987.58	506.92	0.00
-4.32	NA	0.09	-0.17	NA	NA	NA	-0.08	0.05	0.15	NA	NA	0.46	1.98	0.61	9	-7984.92	15987.85	507.19	0.00
-10.99	-0.13	0.10	-0.16	0.02	1.62	NA	NA	NA	0.08	0.02	NA	NA	1.87	0.61	10	-7984.01	15988.03	507.37	0.00
-3.34	0.20	NA	-0.14	NA	NA	-0.39	NA	0.05	0.11	NA	NA	1.00	1.24	0.61	9	-7985.08	15988.15	507.49	0.00
-4.28	NA	0.13	-0.14	-0.02	NA	NA	-0.01	0.05	NA	0.05	NA	0.58	1.97	0.61	10	-7984.18	15988.36	507.69	0.00
-2.84	0.36	NA	-0.12	-0.04	NA	-0.44	NA	NA	NA	NA	NA	1.46	0.87	0.61	8	-7986.35	15988.70	508.03	0.00
-4.30	NA	0.14	-0.16	-0.02	NA	-0.27	-0.01	NA	NA	NA	NA	0.61	1.94	0.61	9	-7985.37	15988.73	508.07	0.00
-13.96	NA	0.05	NA	NA	2.78	NA	NA	0.09	NA	0.05	NA	1.06	0.90	0.61	8	-7986.38	15988.76	508.10	0.00
-12.05	0.19	NA	NA	NA	2.51	-0.40	-0.04	NA	0.00	0.00	NA	1.52	0.34	0.61	10	-7984.53	15989.07	508.40	0.00
-12.71	-0.08	NA	-0.13	NA	2.17	NA	-0.07	0.13	0.22	NA	0.10	NA	1.58	0.61	10	-7984.58	15989.17	508.50	0.00
-12.40	-0.11	NA	-0.13	0.02	2.05	NA	NA	0.12	0.20	0.04	NA	NA	1.54	0.61	10	-7984.59	15989.18	508.52	0.00
-3.02	0.20	NA	-0.14	NA	NA	-0.27	NA	NA	0.09	0.03	NA	1.17	1.11	0.61	9	-7986.15	15990.29	509.63	0.00
-12.87	-0.08	NA	-0.13	0.01	2.21	NA	-0.07	0.12	0.22	NA	0.09	NA	1.58	0.61	11	-7984.22	15990.43	509.77	0.00
-10.95	0.33	-0.04	NA	-0.06	2.28	-0.49	-0.03	0.07	0.06	NA	-0.04	1.91	NA	0.61	12	-7983.36	15990.72	510.05	0.00
-3.10	0.33	NA	-0.10	-0.04	NA	NA	NA	0.08	NA	0.07	-0.04	1.36	1.01	0.61	10	-7985.61	15991.21	510.55	0.00
-3.79	NA	NA	-0.15	-0.04	NA	-0.33	-0.09	0.10	0.31	NA	NA	0.73	1.52	0.61	10	-7985.75	15991.50	510.83	0.00
-10.28	-0.11	0.11	-0.16	NA	1.40	NA	-0.04	NA	0.11	NA	-0.03	NA	1.94	0.61	10	-7985.85	15991.69	511.03	0.00
-4.56	0.14	0.13	-0.14	-0.05	NA	-0.30	NA	0.09	NA	NA	NA	NA	2.00	0.61	9	-7986.85	15991.70	511.04	0.00
-4.12	NA	0.12	-0.16	NA	NA	-0.19	-0.01	NA	NA	0.02	NA	0.60	1.88	0.61	9	-7986.98	15991.97	511.30	0.00
-10.93	0.33	-0.04	0.00	-0.06	2.27	-0.49	-0.02	0.07	0.06	NA	-0.04	1.91	NA	0.61	13	-7983.08	15992.15	511.49	0.00
-4.12	NA	0.12	-0.16	NA	NA	-0.20	NA	NA	NA	0.02	NA	0.61	1.87	0.61	8	-7988.13	15992.27	511.60	0.00
-3.00	0.29	NA	-0.12	NA	NA	-0.30	-0.05	NA	NA	0.04	-0.06	1.29	0.94	0.61	10	-7986.25	15992.51	511.84	0.00
-10.93	0.33	-0.04	NA	-0.06	2.28	-0.48	-0.03	0.07	0.06	0.00	-0.04	1.91	NA	0.61	13	-7983.35	15992.70	512.04	0.00
-11.02	0.33	-0.04	NA	-0.06	2.33	-0.48	-0.03	0.07	0.07	NA	NA	1.89	NA	0.61	11	-7985.39	15992.77	512.11	0.00
-10.22	-0.10	0.11	-0.16	NA	1.41	NA	-0.04	NA	0.11	NA	NA	NA	1.93	0.61	9	-7987.52	15993.04	512.38	0.00
-12.02	-0.09	NA	-0.13	NA	1.94	NA	NA	0.13	0.21	0.04	NA	NA	1.55	0.61	9	-7987.65	15993.30	512.64	0.00
-4.54	NA	0.10	-0.17	NA	NA	-0.30	NA	0.07	0.12	NA	NA	NA	2.06	0.61	8	-7988.71	15993.42	512.75	0.00
-3.78	NA	NA	-0.15	-0.04	NA	-0.33	-0.09	0.10	0.31	NA	0.00	0.73	1.52	0.61	11	-7985.74	15993.48	512.81	0.00
-4.56	0.14	0.13	-0.14	-0.05	NA	-0.30	NA	0.09	NA	0.00	NA	NA	2.00	0.61	10	-7986.85	15993.70	513.04	0.00
-11.22	0.32	-0.03	NA	-0.06	2.34	-0.49	NA	0.07	0.05	NA	-0.04	1.92	NA	0.61	11	-7985.88	15993.76	513.10	0.00
-4.51	0.02	0.10	-0.17	NA	NA	-0.30	NA	0.07	0.11	NA	NA	NA	2.04	0.61	9	-7987.95	15993.89	513.23	0.00
-3.00	0.33	NA	-0.10	-0.05	NA	NA	NA	0.08	NA	0.07	NA	1.34	1.03	0.61	9	-7988.05	15994.10	513.44	0.00
-10.92	0.33	-0.04	0.00	-0.06	2.27	-0.49	-0.02	0.07	0.06	0.00	-0.04	1.91	NA	0.61	14	-7983.07	15994.15	513.49	0.00
-12.61	0.17	NA	NA	NA	2.62	-0.41	NA	NA	NA	NA	-0.04	1.57	0.31	0.61	8	-7989.20	15994.40	513.73	0.00
-11.17	0.32	-0.04	-0.01	-0.06	2.33	-0.49	NA	0.06	0.05	NA	-0.04	1.93	NA	0.61	12	-7985.21	15994.42	513.75	0.00
-11.01	0.33	-0.04	0.00	-0.06	2.32	-0.48	-0.03	0.07	0.07	NA	NA	1.90	NA	0.61	12	-7985.21	15994.42	513.76	0.00
-2.98	0.16	NA	-0.13	NA	NA	NA	-0.08	NA	0.14	0.06	NA	1.14	1.15	0.61	9	-7988.29	15994.59	513.92	0.00
-11.05	0.33	-0.04	NA	-0.06	2.33	-0.48	-0.03	0.07	0.07	0.00	NA	1.89	NA	0.61	12	-7985.37	15994.74	514.08	0.00
-12.54	0.18	NA	NA	NA	2.60	-0.41	NA	NA	-0.02	NA	-0.04	1.58	0.30	0.61	9	-7988.49	15994.98	514.31	0.00
-11.57	-0.14	0.10	-0.16	0.02	1.72	NA	NA	NA	0.08	NA	-0.03	NA	1.91	0.61	10	-7987.79	15995.59	514.93	0.00
-4.66	-0.03	0.10	-0.17	NA	NA	NA	NA	0.08	0.14	0.06	-0.05	NA	2.07	0.61	10	-7987.80	15995.59	514.93	0.00
-14.12	0.15	NA	NA	-0.06	2.86	NA	NA	0.13	0.09	NA	0.05	1.34	0.70	0.61	10	-7987.81	15995.62	514.96	0.00
-3.01	0.28	NA	-0.12	NA	NA	-0.26	NA	0.05	NA	0.04	NA	1.16	1.08	0.61	9	-7988.85	15995.69	515.03	0.00
-11.24	0.32	-0.03	NA	-0.06	2.35	-0.49	NA	0.07	0.05	0.00	-0.04	1.92	NA	0.61	12	-7985.87	15995.74	515.08	0.00
-12.57	0.17	NA	NA	NA	2.61	-0.40	NA	NA	NA	0.00	-0.04	1.57	0.31	0.61	9	-7989.18	15996.36	515.70	0.00
-11.20	0.32	-0.03	-0.01	-0.06	2.33	-0.49	NA	0.06	0.05	0.00	-0.04	1.92	NA	0.61	13	-7985.18	15996.37	515.70	0.00
-11.05	0.33	-0.04	0.00	-0.06	2.33	-0.48	-0.03	0.07	0.07	0.00	NA	1.90	NA	0.61	13	-7985.19	15996.37	515.71	0.00
-11.58	-0.13	0.10	-0.16	0.02	1.75	NA	NA	NA	0.08	NA	NA	NA	1.90	0.61	9	-7989.22	15996.44	515.77	0.00
-4.60	NA	0.10	-0.16	NA	NA	NA	NA	0.09	0.12	0.06	-0.05	NA	2.04	0.61	9	-7989.27	15996.54	515.88	0.00
-10.07	-0.11	0.11	-0.16	NA	1.33	NA	NA	NA	0.09	0.02	-0.05	NA	1.93	0.61	10	-7988.32	15996.64	515.98	0.00
-12.53	0.18	NA	NA	NA	2.60	-0.41	NA	NA	-0.02	0.00	-0.04	1.58	0.30	0.61	10	-7988.49	15996.97	516.31	0.00
-11.34	0.32	-0.04	NA	-0.06	2.40	-0.48	NA	0.07	0.05	NA	NA	1.91	NA	0.61	10	-7988.56	15997.13	516.46	0.00
-3.67	NA	NA	-0.15	NA	NA	-0.11	NA	0.08	0.23	0.07	-0.05	0.84	1.44	0.61	10	-7988.93	15997.85	517.19	0.00
-11.30	0.32	-0.04	-0.01	-0.06	2.39	-0.48	NA	0.07	0.05	NA	NA	1.91	NA	0.61	11	-7988.03	15998.05	517.39	0.00
-4.21	0.07	0.10	-0.17	NA	NA	NA	-0.07	NA	0.09	NA	-0.05	0.69	1.80	0.61	10	-7989.16	15998.32	517.65	0.00
-11.41	0.32	-0.04	NA	-0.06	2.42	-0.49	NA	0.07	0.05	0.00	NA	1.91	NA	0.61	11	-7988.43	15998.86	518.20	0.00
-14.97	NA	0.05	NA	-0.05	2.95	NA	NA	0.12	0.11	NA	NA	1.08	0.99	0.61	9	-7990.78	15999.55	518.89	0.00
-12.57	0.17	NA	NA	NA	2.65	-0.40	NA	NA	NA	NA	NA	1.55	0.32	0.61	7	-7992.80	15999.60	518.94	0.00
-11.38	0.32	-0.04	-0.01	-0.06	2.41	-0.49	NA	0.07	0.05	0.00	NA	1.91	NA	0.61	12	-7987.86	15999.71	519.05	0.00
-4.29	NA	0.13	-0.16	NA	NA	-0.27	-0.02	0.02	NA	NA	NA	0.50	1.96	0.61	9	-7991.00	16000.00	519.34	0.00
-12.50	0.18	NA	NA	NA	2.63	-0.40	NA	NA	-0.02	NA	NA	1.56	0.32	0.61	8	-7992.07	16000.13	519.47	0.00
-4.15	NA	0.12	-0.15	NA	NA	NA	-0.02	0.04	NA	0.05	NA	0.56	1.92	0.61	9	-7991.17	16000.34	519.67	0.00
-11.03	0.35	-0.03	NA	-0.05	2.29	-0.49	NA	0.06	NA	NA	-0.05	1.94	NA	0.61	10	-7990.28	16000.55	519.89	0.00
-11.19	NA	NA	-0.13	NA	1.81	NA	NA	0.13	0.17	0.04	0.07	NA	1.52	0.61	9	-7991.28	16000.56	519.90	0.00
-4.29	NA	0.12	-0.16	NA	NA	-0.28	NA	0.02	NA	NA	NA	0.51	1.96	0.61	8	-7992.34	16000.69	520.02	0.00
-14.98	NA	0.05	NA	-0.05	2.96	NA	NA	0.12	0.11	NA	0.01	1.08	0.99	0.61	10	-7990.64	16001.27	520.61	0.00
-12.69	0.17	NA	NA	NA	2.67	-0.41	NA	NA	NA	0.00	NA	1.54	0.32	0.61	8	-7992.66	16001.33	520.66	0.00
-10.89	0.35	-0.03	NA	-0.05	2.26	-0.49	-0.01	0.06	NA	NA	-0.05	1.93	NA	0.61	11	-7989.75	16001.49	520.83	0.00
-15.64	NA	NA	NA	NA	3.24	-0.24	NA	0.08	NA	0.01	NA	1.19	0.64	0.61	8	-7992.79	16001.58	520.92	0.00
-14.20	0.15	NA	NA	-0.06	2.85	NA	NA	0.13	0.09	NA	NA	1.38	0.67	0.61	9	-7991.84	16001.69	521.03	0.00
-12.65	0.19	NA	NA	NA	2.66	-0.41	NA	NA	-0.02	0.00	NA	1.56	0.32	0.61	9	-7991.85	16001.70	521.04	0.00
-4.15	NA	0.12	-0.15	NA	NA	NA	NA	0.04	NA	0.05	NA	0.57	1.92	0.61	8	-7992.89	16001.79	521.12	0.00
-11.00	0.35	-0.03	0.00	-0.05	2.28	-0.49	NA	0.05	NA	NA	-0.05	1.94	NA	0.61	11	-7989.92	16001.83	521.17	0.00
-11.13	0.35	-0.03	NA	-0.06	2.32	-0.51	NA	0.06	NA	0.00	-0.04	1.93	NA	0.61	11	-7990.07	16002.15	521.48	0.00
-10.17	-0.11	0.11	-0.16	NA	1.40	NA	NA	NA	0.09	0.01	NA	NA	1.92	0.61	9	-7992.22	16002.43	521.77	0.00
-11.19	NA	NA	-0.13	0.00	1.81	NA	NA	0.14	0.17	0.04	0.07	NA	1.52	0.61	10	-7991.27	16002.54	521.88	0.00
-15.62	NA	NA	NA	0.00	3.24	-0.24	NA	0.08	NA	0.02	NA	1.18	0.64	0.61	9	-7992.47	16002.94	522.28	0.00
-4.43	NA	0.09	-0.16	NA	NA	NA	NA	0.09	0.13	0.05	NA	NA	2.05	0.61	8	-7993.52	16003.04	522.38	0.00
-10.88	0.35	-0.03	0.00	-0.05	2.25	-0.49	-0.01	0.05	NA	NA	-0.05	1.93	NA	0.61	12	-7989.54	16003.08	522.41	0.00
-15.61	NA	NA	NA	NA	3.22	-0.24	NA	0.08	NA	0.02	-0.01	1.20	0.63	0.61	9	-7992.57	16003.15	522.48	0.00
-10.99	0.35	-0.03	NA	-0.05	2.28	-0.50	-0.01	0.06	NA	0.00	-0.04	1.93	NA	0.61	12	-7989.58	16003.16	522.49	0.00
-11.10	0.35	-0.03	0.00	-0.05	2.30	-0.51	NA	0.05	NA	0.00	-0.05	1.94	NA	0.61	12	-7989.67	16003.34	522.68	0.00
-15.68	NA	NA	NA	NA	3.25	-0.24	0.00	0.08	NA	0.01	NA	1.19	0.64	0.61	9	-7992.68	16003.37	522.70	0.00
-4.23	NA	0.13	-0.16	NA	NA	-0.28	-0.02	NA	NA	NA	NA	0.55	1.93	0.61	8	-7993.72	16003.44	522.77	0.00
-4.46	-0.02	0.10	-0.17	NA	NA	NA	NA	0.09	0.14	0.05	NA	NA	2.07	0.61	9	-7992.79	16003.59	522.92	0.00
-4.32	NA	0.12	-0.18	-0.04	NA	NA	NA	NA	0.12	NA	NA	0.71	1.95	0.61	8	-7993.91	16003.82	523.16	0.00
-10.79	-0.12	0.11	-0.17	NA	1.50	NA	NA	NA	0.09	NA	-0.04	NA	1.95	0.61	9	-7992.96	16003.91	523.25	0.00
-2.83	0.30	NA	-0.12	NA	NA	-0.30	-0.05	NA	NA	0.03	NA	1.26	0.97	0.61	9	-7993.01	16004.01	523.35	0.00
-4.23	NA	0.12	-0.16	NA	NA	-0.28	NA	NA	NA	NA	NA	0.56	1.92	0.61	7	-7995.02	16004.03	523.37	0.00
-3.55	NA	NA	-0.15	NA	NA	-0.10	NA	0.08	0.23	0.07	NA	0.80	1.47	0.61	9	-7993.10	16004.20	523.54	0.00
-4.68	NA	0.12	-0.17	-0.01	NA	-0.29	-0.07	NA	0.12	NA	-0.07	NA	2.00	0.61	10	-7992.14	16004.29	523.63	0.00
-16.09	NA	NA	NA	NA	3.35	-0.29	NA	0.08	NA	NA	NA	1.18	0.63	0.61	7	-7995.19	16004.38	523.72	0.00
-15.59	NA	NA	NA	0.00	3.22	-0.23	NA	0.08	NA	0.02	-0.01	1.19	0.63	0.61	10	-7992.24	16004.47	523.81	0.00
-10.99	0.35	-0.03	0.00	-0.05	2.28	-0.50	-0.01	0.05	NA	0.00	-0.04	1.93	NA	0.61	13	-7989.33	16004.66	524.00	0.00
-15.65	NA	NA	NA	NA	3.23	-0.24	0.00	0.08	NA	0.02	-0.01	1.20	0.63	0.61	10	-7992.44	16004.89	524.22	0.00
-15.64	NA	NA	NA	0.00	3.24	-0.24	0.00	0.08	NA	0.02	NA	1.18	0.64	0.61	10	-7992.45	16004.89	524.23	0.00
-4.01	0.07	0.09	-0.17	NA	NA	NA	-0.07	NA	0.10	NA	NA	0.68	1.79	0.61	9	-7993.58	16005.16	524.50	0.00
-3.65	NA	NA	-0.15	NA	NA	NA	NA	0.08	0.22	0.08	-0.05	0.85	1.45	0.61	9	-7993.64	16005.27	524.61	0.00
-11.82	NA	NA	-0.13	NA	1.98	NA	-0.08	0.13	0.19	NA	0.10	NA	1.55	0.61	9	-7993.69	16005.38	524.72	0.00
-4.65	0.01	0.12	-0.17	-0.02	NA	-0.30	-0.07	NA	0.12	NA	-0.07	NA	1.98	0.61	11	-7991.88	16005.76	525.10	0.00
-11.15	0.35	-0.03	NA	-0.05	2.36	-0.48	NA	0.06	NA	NA	NA	1.92	NA	0.61	9	-7994.00	16006.00	525.33	0.00
-16.13	NA	NA	NA	NA	3.36	-0.29	0.00	0.08	NA	NA	NA	1.19	0.62	0.61	8	-7995.06	16006.12	525.46	0.00
-16.10	NA	NA	NA	0.00	3.35	-0.29	NA	0.08	NA	NA	NA	1.18	0.62	0.61	8	-7995.11	16006.22	525.56	0.00
-11.73	NA	NA	-0.13	-0.01	1.95	NA	-0.08	0.13	0.20	NA	0.11	NA	1.56	0.61	10	-7993.14	16006.27	525.61	0.00
-4.68	NA	0.12	-0.17	-0.01	NA	-0.29	-0.07	NA	0.12	0.00	-0.07	NA	2.00	0.61	11	-7992.14	16006.29	525.63	0.00
-16.09	NA	NA	NA	NA	3.34	-0.29	NA	0.08	NA	NA	0.00	1.18	0.62	0.61	8	-7995.17	16006.35	525.68	0.00
-10.73	-0.11	0.11	-0.17	NA	1.53	NA	NA	NA	0.09	NA	NA	NA	1.94	0.61	8	-7995.18	16006.37	525.71	0.00
-15.62	NA	NA	NA	0.00	3.23	-0.24	0.00	0.08	NA	0.02	-0.01	1.19	0.63	0.61	11	-7992.20	16006.40	525.74	0.00
-10.98	0.36	-0.03	NA	-0.05	2.32	-0.48	-0.01	0.06	NA	NA	NA	1.91	NA	0.61	10	-7993.25	16006.49	525.83	0.00
-11.32	0.35	-0.03	NA	-0.05	2.39	-0.50	NA	0.06	NA	-0.01	NA	1.92	NA	0.61	10	-7993.39	16006.77	526.11	0.00
-11.15	0.36	-0.03	NA	-0.05	2.35	-0.50	-0.01	0.06	NA	-0.01	NA	1.91	NA	0.61	11	-7992.72	16007.44	526.78	0.00
-11.13	0.35	-0.03	0.00	-0.05	2.35	-0.48	NA	0.06	NA	NA	NA	1.92	NA	0.61	10	-7993.78	16007.56	526.89	0.00
-4.66	0.01	0.12	-0.17	-0.02	NA	-0.30	-0.07	NA	0.12	0.00	-0.07	NA	1.98	0.61	12	-7991.85	16007.70	527.04	0.00
-16.13	NA	NA	NA	0.00	3.36	-0.29	0.00	0.08	NA	NA	NA	1.18	0.62	0.61	9	-7995.03	16008.05	527.39	0.00
-16.13	NA	NA	NA	NA	3.35	-0.29	0.01	0.08	NA	NA	0.00	1.19	0.62	0.61	9	-7995.03	16008.07	527.40	0.00
-16.10	NA	NA	NA	0.00	3.35	-0.29	NA	0.08	NA	NA	0.00	1.18	0.62	0.61	9	-7995.09	16008.18	527.52	0.00
-11.29	0.35	-0.03	0.00	-0.05	2.39	-0.50	NA	0.06	NA	-0.01	NA	1.92	NA	0.61	11	-7993.09	16008.19	527.53	0.00
-10.98	0.35	-0.03	0.00	-0.05	2.32	-0.48	-0.01	0.06	NA	NA	NA	1.92	NA	0.61	11	-7993.16	16008.32	527.66	0.00
-11.15	0.36	-0.03	0.00	-0.05	2.35	-0.50	-0.01	0.06	NA	-0.01	NA	1.91	NA	0.61	12	-7992.58	16009.16	528.50	0.00
-3.10	0.31	NA	-0.12	NA	NA	-0.42	-0.05	0.03	NA	NA	-0.02	1.16	1.04	0.61	10	-7994.76	16009.51	528.85	0.00
-3.04	0.31	NA	-0.12	NA	NA	-0.41	-0.05	0.03	NA	NA	NA	1.14	1.06	0.61	9	-7995.86	16009.71	529.05	0.00
-4.40	NA	0.10	-0.18	NA	NA	NA	-0.07	NA	0.12	NA	-0.06	0.59	1.92	0.61	9	-7995.92	16009.83	529.17	0.00
-16.13	NA	NA	NA	0.00	3.35	-0.29	0.00	0.08	NA	NA	0.00	1.18	0.62	0.61	10	-7995.00	16010.00	529.34	0.00
-4.61	NA	0.12	-0.18	NA	NA	-0.30	-0.07	NA	0.12	NA	-0.07	NA	1.98	0.61	9	-7996.46	16010.91	530.25	0.00
-3.53	NA	NA	-0.15	NA	NA	NA	NA	0.09	0.22	0.08	NA	0.81	1.48	0.61	8	-7997.68	16011.36	530.69	0.00
-4.59	NA	0.12	-0.17	NA	NA	-0.27	-0.07	NA	0.12	0.01	-0.07	NA	1.97	0.61	10	-7995.79	16011.58	530.91	0.00
-3.08	0.28	NA	-0.12	NA	NA	-0.30	NA	NA	NA	0.04	-0.07	1.30	0.97	0.61	9	-7996.96	16011.92	531.26	0.00
-3.47	0.23	NA	-0.13	-0.07	NA	NA	-0.10	0.11	0.21	NA	0.04	1.04	1.36	0.61	11	-7995.19	16012.39	531.73	0.00
-4.60	0.00	0.12	-0.18	NA	NA	-0.30	-0.07	NA	0.12	NA	-0.07	NA	1.98	0.61	10	-7996.42	16012.83	532.17	0.00
-3.27	0.21	NA	-0.15	NA	NA	-0.42	NA	NA	0.08	NA	-0.05	1.16	1.11	0.61	9	-7997.65	16013.29	532.63	0.00
-4.59	0.00	0.12	-0.17	NA	NA	-0.27	-0.07	NA	0.12	0.01	-0.07	NA	1.97	0.61	11	-7995.79	16013.58	532.91	0.00
-8.36	NA	0.10	-0.16	0.01	0.99	NA	-0.05	NA	0.07	0.02	-0.03	NA	1.83	0.61	11	-7995.83	16013.66	533.00	0.00
-8.16	NA	0.11	-0.16	NA	0.92	NA	-0.05	NA	0.08	0.02	-0.03	NA	1.85	0.61	10	-7997.14	16014.28	533.62	0.00
-8.48	NA	0.10	-0.16	0.01	1.04	NA	-0.05	NA	0.07	0.02	NA	NA	1.82	0.61	10	-7997.35	16014.70	534.03	0.00
-3.06	0.27	NA	-0.11	NA	NA	NA	-0.05	0.06	NA	0.08	-0.04	1.19	1.07	0.61	10	-7997.89	16015.77	535.11	0.00
-8.26	NA	0.10	-0.16	NA	0.98	NA	-0.05	NA	0.08	0.02	NA	NA	1.85	0.61	9	-7998.98	16015.97	535.30	0.00
-10.99	NA	NA	-0.13	NA	1.71	NA	NA	0.13	0.17	0.04	NA	NA	1.50	0.61	8	-8000.09	16016.18	535.52	0.00
-10.82	-0.08	0.11	-0.15	0.03	1.56	NA	-0.01	NA	NA	0.02	-0.04	NA	1.85	0.61	11	-7997.33	16016.66	536.00	0.00
-11.01	-0.08	0.11	-0.15	0.03	1.60	NA	NA	NA	NA	0.02	-0.04	NA	1.86	0.61	10	-7998.35	16016.71	536.05	0.00
-3.59	0.23	NA	-0.13	-0.07	NA	NA	-0.09	0.10	0.21	NA	NA	1.07	1.34	0.61	10	-7998.45	16016.90	536.24	0.00
-4.51	0.09	0.12	-0.15	NA	NA	-0.25	-0.04	0.06	NA	0.02	-0.05	NA	1.95	0.61	11	-7997.47	16016.95	536.28	0.00
-3.17	0.19	NA	-0.13	-0.02	NA	NA	NA	NA	0.11	0.07	-0.07	1.33	1.06	0.61	10	-7998.76	16017.52	536.86	0.00
-11.01	NA	NA	-0.13	0.00	1.72	NA	NA	0.13	0.17	0.04	NA	NA	1.50	0.61	9	-8000.04	16018.08	537.42	0.00
-3.13	0.21	NA	-0.15	NA	NA	-0.40	NA	NA	0.08	NA	NA	1.14	1.13	0.61	8	-8001.72	16019.45	538.78	0.00
-2.96	0.28	NA	-0.11	NA	NA	NA	-0.05	0.06	NA	0.07	NA	1.16	1.09	0.61	9	-8000.82	16019.65	538.98	0.00
-10.92	-0.07	0.10	-0.15	0.03	1.62	NA	-0.02	NA	NA	0.01	NA	NA	1.84	0.61	10	-7999.84	16019.69	539.02	0.00
-4.18	NA	0.10	-0.18	NA	NA	NA	-0.07	NA	0.13	NA	NA	0.57	1.92	0.61	8	-8001.98	16019.97	539.31	0.00
-11.13	-0.08	0.10	-0.15	0.03	1.67	NA	NA	NA	NA	0.01	NA	NA	1.85	0.61	9	-8001.08	16020.16	539.50	0.00
-4.12	NA	0.12	-0.16	-0.01	NA	NA	NA	NA	NA	0.04	NA	0.68	1.89	0.61	8	-8002.54	16021.09	540.43	0.00
-4.11	NA	0.12	-0.15	-0.01	NA	NA	-0.01	NA	NA	0.04	NA	0.66	1.89	0.61	9	-8001.60	16021.20	540.53	0.00
-4.39	NA	0.12	-0.18	-0.01	NA	-0.27	-0.07	NA	0.13	NA	NA	NA	2.00	0.61	9	-8001.90	16021.79	541.13	0.00
-13.17	-0.10	NA	-0.13	0.01	2.21	NA	-0.07	0.11	0.22	NA	NA	NA	1.56	0.61	10	-8000.90	16021.80	541.14	0.00
-3.05	0.31	NA	-0.12	NA	NA	-0.43	-0.05	NA	NA	NA	-0.04	1.23	0.98	0.61	9	-8001.97	16021.94	541.28	0.00
-15.24	NA	NA	NA	-0.04	3.12	NA	-0.06	0.13	0.16	NA	0.05	1.11	0.81	0.61	10	-8001.05	16022.11	541.44	0.00
-4.36	0.02	0.12	-0.17	-0.01	NA	-0.28	-0.07	NA	0.12	NA	NA	NA	1.97	0.61	10	-8001.13	16022.26	541.60	0.00
-12.88	-0.09	NA	-0.13	NA	2.14	NA	-0.07	0.12	0.23	NA	NA	NA	1.56	0.61	9	-8002.20	16022.40	541.74	0.00
-4.54	0.10	0.12	-0.15	NA	NA	-0.31	-0.04	0.05	NA	NA	-0.05	NA	1.96	0.61	10	-8001.20	16022.40	541.74	0.00
-13.61	0.21	NA	NA	-0.04	2.76	NA	-0.03	0.11	NA	NA	0.05	1.38	0.64	0.61	10	-8001.26	16022.53	541.86	0.00
-4.06	NA	0.12	-0.15	NA	NA	NA	-0.02	NA	NA	0.05	NA	0.64	1.88	0.61	8	-8003.30	16022.60	541.94	0.00
-4.37	0.06	0.10	-0.17	NA	NA	NA	NA	0.03	0.08	NA	-0.05	0.63	1.89	0.61	10	-8001.45	16022.90	542.24	0.00
-4.38	0.03	0.12	-0.17	-0.02	NA	-0.30	-0.07	NA	0.12	-0.01	NA	NA	1.98	0.61	11	-8000.77	16023.55	542.88	0.00
-4.41	NA	0.12	-0.18	-0.01	NA	-0.28	-0.07	NA	0.13	0.00	NA	NA	2.00	0.61	10	-8001.80	16023.60	542.94	0.00
-4.07	NA	0.12	-0.16	NA	NA	NA	NA	NA	NA	0.05	NA	0.65	1.87	0.61	7	-8004.97	16023.94	543.28	0.00
-10.37	0.36	NA	NA	-0.07	2.12	-0.56	NA	0.04	NA	-0.01	-0.07	1.99	NA	0.61	10	-8002.21	16024.43	543.77	0.00
-10.09	0.36	NA	NA	-0.07	2.06	-0.52	NA	0.04	NA	NA	-0.08	2.00	NA	0.61	9	-8003.37	16024.74	544.08	0.00
-4.31	0.10	0.12	-0.15	NA	NA	-0.24	-0.05	0.06	NA	0.02	NA	NA	1.94	0.61	10	-8002.39	16024.77	544.11	0.00
-11.65	-0.09	0.11	-0.16	0.02	1.75	NA	NA	NA	NA	NA	-0.03	NA	1.88	0.61	9	-8003.75	16025.51	544.85	0.00
-13.15	NA	0.05	NA	-0.02	2.63	-0.34	-0.03	NA	0.06	NA	-0.07	1.29	0.67	0.61	11	-8001.81	16025.62	544.96	0.00
-10.20	0.36	NA	0.00	-0.07	2.09	-0.52	NA	0.05	NA	NA	-0.08	1.99	NA	0.61	10	-8002.83	16025.66	545.00	0.00
-10.44	0.36	NA	0.00	-0.07	2.14	-0.55	NA	0.05	NA	-0.01	-0.07	1.99	NA	0.61	11	-8001.86	16025.73	545.07	0.00
-2.93	0.31	NA	-0.12	NA	NA	-0.42	-0.05	NA	NA	NA	NA	1.21	1.00	0.61	8	-8004.87	16025.74	545.08	0.00
-11.49	-0.08	0.11	-0.15	0.02	1.71	NA	-0.01	NA	NA	NA	-0.03	NA	1.88	0.61	10	-8002.95	16025.90	545.24	0.00
-4.35	NA	0.11	-0.18	NA	NA	-0.28	-0.07	NA	0.13	NA	NA	NA	1.99	0.61	8	-8004.98	16025.95	545.29	0.00
-10.36	0.36	NA	NA	-0.07	2.12	-0.56	NA	0.04	0.01	-0.01	-0.07	2.00	NA	0.61	11	-8002.01	16026.01	545.35	0.00
-10.28	0.37	NA	NA	-0.07	2.10	-0.56	-0.01	0.04	NA	-0.01	-0.07	1.99	NA	0.61	11	-8002.04	16026.09	545.42	0.00
-10.08	0.36	NA	NA	-0.07	2.06	-0.52	NA	0.04	0.01	NA	-0.08	2.00	NA	0.61	10	-8003.08	16026.15	545.49	0.00
-11.66	-0.09	0.11	-0.16	0.02	1.78	NA	NA	NA	NA	NA	NA	NA	1.87	0.61	8	-8005.08	16026.16	545.50	0.00
-11.49	-0.08	0.11	-0.15	0.02	1.74	NA	-0.01	NA	NA	NA	NA	NA	1.87	0.61	9	-8004.12	16026.24	545.58	0.00
-9.99	0.36	NA	NA	-0.07	2.03	-0.52	-0.01	0.04	NA	NA	-0.08	2.00	NA	0.61	10	-8003.16	16026.33	545.66	0.00
-10.09	0.37	NA	0.01	-0.07	2.06	-0.52	-0.01	0.05	NA	NA	-0.07	1.99	NA	0.61	11	-8002.43	16026.85	546.19	0.00
-4.94	0.03	0.13	-0.17	-0.06	NA	NA	NA	0.11	0.15	NA	NA	NA	2.25	0.61	9	-8004.50	16026.99	546.33	0.00
-10.19	0.36	NA	0.01	-0.07	2.09	-0.52	NA	0.05	0.01	NA	-0.08	1.99	NA	0.61	11	-8002.51	16027.02	546.35	0.00
-10.33	0.37	NA	0.00	-0.07	2.12	-0.55	-0.01	0.05	NA	-0.01	-0.07	1.99	NA	0.61	12	-8001.54	16027.09	546.42	0.00
-2.89	0.28	NA	-0.13	NA	NA	-0.30	NA	NA	NA	0.03	NA	1.26	1.01	0.61	8	-8005.58	16027.15	546.49	0.00
-10.43	0.36	NA	0.00	-0.07	2.14	-0.55	NA	0.05	0.01	-0.01	-0.07	1.99	NA	0.61	12	-8001.63	16027.25	546.59	0.00
-9.05	NA	0.11	-0.16	NA	1.15	NA	-0.05	NA	0.07	NA	NA	NA	1.87	0.61	8	-8005.63	16027.26	546.59	0.00
-4.33	0.01	0.11	-0.18	NA	NA	-0.28	-0.07	NA	0.12	NA	NA	NA	1.97	0.61	9	-8004.65	16027.31	546.64	0.00
-9.93	0.36	NA	NA	-0.07	2.02	-0.52	-0.01	0.04	0.02	NA	-0.08	2.00	NA	0.61	11	-8002.66	16027.32	546.65	0.00
-10.22	0.36	NA	NA	-0.07	2.09	-0.56	-0.01	0.04	0.01	-0.01	-0.07	1.99	NA	0.61	12	-8001.67	16027.33	546.67	0.00
-13.88	-0.10	NA	-0.14	0.01	2.44	NA	NA	0.12	0.18	NA	0.09	NA	1.58	0.61	10	-8003.76	16027.51	546.85	0.00
-10.03	0.36	NA	0.01	-0.07	2.05	-0.52	-0.01	0.05	0.02	NA	-0.07	1.99	NA	0.61	12	-8001.76	16027.53	546.86	0.00
-5.06	NA	0.13	-0.17	-0.06	NA	NA	NA	0.10	0.16	NA	-0.02	NA	2.27	0.61	9	-8004.78	16027.57	546.90	0.00
-4.97	NA	0.13	-0.17	-0.06	NA	NA	NA	0.10	0.16	NA	NA	NA	2.27	0.61	8	-8005.80	16027.61	546.95	0.00
-13.16	NA	0.05	NA	-0.02	2.63	-0.34	-0.03	NA	0.06	0.00	-0.07	1.29	0.67	0.61	12	-8001.81	16027.62	546.96	0.00
-4.34	NA	0.11	-0.18	NA	NA	-0.27	-0.07	NA	0.13	0.00	NA	NA	1.98	0.61	9	-8004.81	16027.62	546.96	0.00
-5.02	0.02	0.13	-0.17	-0.06	NA	NA	NA	0.11	0.15	NA	-0.02	NA	2.25	0.61	10	-8003.84	16027.68	547.02	0.00
-4.21	0.07	0.09	-0.17	NA	NA	NA	NA	0.03	0.08	NA	NA	0.61	1.89	0.61	9	-8004.90	16027.81	547.15	0.00
-14.02	0.20	NA	NA	-0.04	2.85	NA	NA	0.11	NA	NA	0.04	1.40	0.63	0.61	9	-8004.97	16027.93	547.27	0.00
-13.63	-0.09	NA	-0.13	NA	2.38	NA	NA	0.13	0.19	NA	0.09	NA	1.58	0.61	9	-8004.97	16027.93	547.27	0.00
-10.26	0.36	NA	0.01	-0.07	2.11	-0.55	-0.01	0.05	0.02	-0.01	-0.07	1.99	NA	0.61	13	-8001.03	16028.07	547.41	0.00
-13.73	0.20	NA	NA	-0.04	2.76	NA	-0.03	0.11	NA	NA	NA	1.42	0.62	0.61	9	-8005.09	16028.19	547.52	0.00
-15.30	NA	NA	NA	-0.04	3.10	NA	-0.06	0.12	0.16	NA	NA	1.15	0.78	0.61	9	-8005.17	16028.33	547.67	0.00
-9.05	NA	0.11	-0.16	NA	1.14	NA	-0.05	NA	0.07	NA	-0.02	NA	1.87	0.61	9	-8005.21	16028.43	547.77	0.00
-9.20	NA	0.10	-0.16	0.00	1.19	NA	-0.05	NA	0.06	NA	NA	NA	1.85	0.61	9	-8005.24	16028.48	547.82	0.00
-4.35	0.11	0.12	-0.15	NA	NA	-0.30	-0.05	0.06	NA	NA	NA	NA	1.95	0.61	9	-8005.32	16028.65	547.98	0.00
-4.32	0.01	0.11	-0.18	NA	NA	-0.27	-0.07	NA	0.12	0.00	NA	NA	1.97	0.61	10	-8004.57	16029.13	548.47	0.00
-4.20	0.13	0.10	-0.15	NA	NA	NA	-0.05	0.02	NA	NA	-0.04	0.69	1.79	0.61	10	-8004.85	16029.71	549.05	0.00
-9.18	NA	0.10	-0.16	0.00	1.17	NA	-0.05	NA	0.06	NA	-0.01	NA	1.86	0.61	10	-8004.94	16029.88	549.21	0.00
-13.53	NA	0.05	NA	NA	2.74	-0.34	-0.04	NA	0.05	NA	-0.07	1.26	0.64	0.61	10	-8005.18	16030.37	549.70	0.00
-3.22	0.16	NA	-0.14	NA	NA	NA	NA	NA	0.11	0.07	-0.07	1.22	1.13	0.61	9	-8006.59	16031.18	550.52	0.00
-13.38	NA	0.05	NA	NA	2.70	-0.32	-0.04	NA	0.05	0.00	-0.07	1.26	0.64	0.61	11	-8005.01	16032.02	551.36	0.00
-4.54	NA	0.10	-0.18	NA	NA	NA	NA	0.03	0.11	NA	-0.05	0.53	2.00	0.61	9	-8007.12	16032.23	551.57	0.00
-4.60	0.08	0.12	-0.16	NA	NA	-0.25	NA	0.06	NA	0.02	-0.06	NA	1.98	0.61	10	-8006.28	16032.55	551.89	0.00
-14.10	0.19	NA	NA	-0.04	2.85	NA	NA	0.11	NA	NA	NA	1.43	0.61	0.61	8	-8008.30	16032.59	551.93	0.00
-2.98	0.19	NA	-0.14	-0.02	NA	NA	NA	NA	0.11	0.06	NA	1.29	1.10	0.61	9	-8007.46	16032.93	552.26	0.00
-13.51	NA	0.06	NA	-0.02	2.72	-0.34	NA	NA	0.04	NA	-0.08	1.32	0.65	0.61	10	-8006.53	16033.06	552.40	0.00
-8.97	NA	0.10	-0.16	0.01	1.12	NA	NA	NA	0.04	0.02	-0.03	NA	1.84	0.61	10	-8006.71	16033.42	552.76	0.00
-8.77	NA	0.11	-0.16	NA	1.06	NA	NA	NA	0.05	0.02	-0.04	NA	1.86	0.61	9	-8007.83	16033.66	553.00	0.00
-4.03	0.14	0.10	-0.15	NA	NA	NA	-0.05	0.03	NA	NA	NA	0.68	1.79	0.61	9	-8008.12	16034.24	553.58	0.00
-2.74	0.36	0.08	NA	-0.09	NA	NA	-0.07	0.12	NA	0.08	-0.07	1.41	0.98	0.61	11	-8006.18	16034.36	553.69	0.00
-3.19	0.29	NA	-0.13	NA	NA	-0.43	NA	0.03	NA	NA	-0.03	1.17	1.07	0.61	9	-8008.24	16034.47	553.81	0.00
-9.34	NA	0.11	-0.15	0.02	1.22	NA	-0.03	NA	NA	0.02	-0.03	NA	1.82	0.61	10	-8007.36	16034.72	554.06	0.00
-13.57	NA	0.06	NA	-0.02	2.73	-0.35	NA	NA	0.04	0.00	-0.08	1.32	0.65	0.61	11	-8006.50	16034.99	554.33	0.00
-4.32	0.07	0.10	-0.17	NA	NA	NA	NA	NA	0.06	NA	-0.06	0.70	1.84	0.61	9	-8008.60	16035.20	554.53	0.00
-9.11	NA	0.10	-0.16	0.01	1.18	NA	NA	NA	0.04	0.02	NA	NA	1.83	0.61	9	-8008.70	16035.39	554.73	0.00
-4.18	0.13	0.11	-0.16	NA	NA	NA	-0.04	NA	NA	NA	-0.05	0.74	1.77	0.61	9	-8008.72	16035.44	554.78	0.00
-10.09	-0.05	0.12	-0.16	NA	1.34	NA	NA	NA	NA	0.01	-0.05	NA	1.92	0.61	9	-8008.93	16035.86	555.20	0.00
-9.47	NA	0.10	-0.15	0.02	1.28	NA	-0.03	NA	NA	0.02	NA	NA	1.81	0.61	9	-8009.13	16036.25	555.59	0.00
-8.90	NA	0.11	-0.16	NA	1.12	NA	NA	NA	0.05	0.02	NA	NA	1.86	0.61	8	-8010.14	16036.28	555.62	0.00
-9.91	-0.05	0.13	-0.15	NA	1.31	NA	-0.01	NA	NA	0.01	-0.04	NA	1.92	0.61	10	-8008.18	16036.36	555.69	0.00
-3.72	NA	NA	-0.16	NA	NA	-0.33	-0.09	0.07	0.26	NA	NA	0.65	1.53	0.61	9	-8009.18	16036.37	555.71	0.00
-3.10	0.29	NA	-0.13	NA	NA	-0.42	NA	0.03	NA	NA	NA	1.14	1.09	0.61	8	-8010.32	16036.64	555.98	0.00
-14.70	0.07	0.02	NA	NA	2.99	NA	-0.06	0.10	0.06	NA	0.03	1.08	0.83	0.61	11	-8007.34	16036.68	556.02	0.00
-2.18	0.46	NA	NA	-0.12	NA	-0.52	-0.11	0.14	0.14	NA	NA	1.62	0.59	0.61	10	-8008.52	16037.03	556.37	0.00
-3.72	NA	NA	-0.16	NA	NA	-0.33	-0.09	0.07	0.26	NA	0.00	0.65	1.53	0.61	10	-8009.18	16038.37	557.71	0.00
-14.73	0.06	0.03	NA	NA	2.98	NA	-0.05	0.09	0.05	NA	NA	1.10	0.82	0.61	10	-8009.26	16038.51	557.85	0.00
-13.92	NA	0.05	NA	NA	2.83	-0.34	NA	NA	0.03	NA	-0.07	1.29	0.63	0.61	9	-8010.27	16038.55	557.89	0.00
-2.20	0.46	NA	NA	-0.12	NA	-0.52	-0.11	0.14	0.14	NA	-0.01	1.62	0.58	0.61	11	-8008.44	16038.89	558.22	0.00
-4.63	0.08	0.12	-0.16	NA	NA	-0.32	NA	0.05	NA	NA	-0.06	NA	1.99	0.61	9	-8010.49	16038.97	558.31	0.00
-10.94	0.31	-0.02	-0.02	-0.04	2.27	-0.53	NA	NA	NA	-0.01	-0.06	1.95	NA	0.61	11	-8008.54	16039.07	558.41	0.00
-4.37	NA	0.10	-0.18	NA	NA	NA	NA	0.04	0.11	NA	NA	0.51	2.00	0.61	8	-8011.54	16039.08	558.42	0.00
-3.15	0.25	NA	-0.12	NA	NA	NA	NA	0.05	NA	0.08	-0.05	1.20	1.10	0.61	9	-8010.62	16039.24	558.58	0.00
-13.66	NA	0.06	NA	-0.01	2.73	-0.33	-0.02	NA	NA	NA	-0.08	1.26	0.70	0.61	10	-8009.66	16039.33	558.67	0.00
-4.81	NA	0.13	-0.18	-0.02	NA	-0.30	NA	NA	0.09	NA	-0.09	NA	2.04	0.61	9	-8010.69	16039.38	558.72	0.00
-13.82	NA	0.06	NA	NA	2.78	-0.33	-0.02	NA	NA	NA	-0.07	1.25	0.68	0.61	9	-8010.75	16039.50	558.84	0.00
-10.68	0.31	-0.02	-0.02	-0.03	2.21	-0.49	NA	NA	NA	NA	-0.07	1.95	NA	0.61	10	-8009.87	16039.74	559.08	0.00
-10.67	-0.06	0.13	-0.16	NA	1.48	NA	NA	NA	NA	NA	-0.04	NA	1.93	0.61	8	-8011.89	16039.77	559.11	0.00
-13.77	NA	0.06	NA	-0.01	2.76	-0.33	NA	NA	NA	NA	-0.08	1.28	0.69	0.61	9	-8010.95	16039.90	559.24	0.00
-13.83	NA	0.05	NA	NA	2.81	-0.33	NA	NA	0.03	0.00	-0.07	1.29	0.63	0.61	10	-8010.21	16040.42	559.76	0.00
-10.52	-0.05	0.13	-0.16	NA	1.45	NA	-0.01	NA	NA	NA	-0.03	NA	1.93	0.61	9	-8011.25	16040.49	559.83	0.00
-9.46	NA	0.11	-0.16	0.01	1.24	NA	NA	NA	NA	0.02	-0.03	NA	1.83	0.61	9	-8011.25	16040.49	559.83	0.00
-10.84	0.32	-0.02	-0.02	-0.04	2.25	-0.53	-0.01	NA	NA	-0.01	-0.06	1.94	NA	0.61	12	-8008.28	16040.56	559.90	0.00
-10.95	0.31	-0.02	-0.02	-0.04	2.27	-0.53	NA	NA	0.01	-0.01	-0.06	1.94	NA	0.61	12	-8008.37	16040.75	560.09	0.00
-4.78	0.01	0.13	-0.18	-0.02	NA	-0.30	NA	NA	0.09	NA	-0.09	NA	2.02	0.61	10	-8010.41	16040.82	560.16	0.00
-10.18	-0.05	0.12	-0.15	NA	1.41	NA	NA	NA	NA	0.01	NA	NA	1.91	0.61	8	-8012.47	16040.93	560.27	0.00
-9.98	-0.04	0.12	-0.15	NA	1.36	NA	-0.01	NA	NA	0.01	NA	NA	1.90	0.61	9	-8011.51	16041.02	560.36	0.00
-10.59	0.37	NA	0.01	-0.07	2.24	-0.56	NA	0.05	NA	-0.02	NA	1.97	NA	0.61	10	-8010.54	16041.07	560.41	0.00
-10.58	0.31	-0.02	-0.02	-0.03	2.19	-0.49	-0.01	NA	NA	NA	-0.07	1.95	NA	0.61	11	-8009.54	16041.08	560.42	0.00
-14.00	NA	0.05	NA	NA	2.83	-0.33	NA	NA	NA	NA	-0.07	1.27	0.66	0.61	8	-8012.59	16041.19	560.52	0.00
-10.70	0.30	-0.02	-0.02	-0.03	2.22	-0.49	NA	NA	0.01	NA	-0.07	1.95	NA	0.61	11	-8009.60	16041.20	560.54	0.00
-13.70	NA	0.06	NA	-0.01	2.74	-0.33	-0.02	NA	NA	0.00	-0.08	1.26	0.70	0.61	11	-8009.64	16041.29	560.62	0.00
-4.81	NA	0.13	-0.18	-0.02	NA	-0.30	NA	NA	0.09	0.00	-0.09	NA	2.04	0.61	10	-8010.68	16041.36	560.70	0.00
-10.47	0.37	NA	NA	-0.07	2.21	-0.57	NA	0.04	NA	-0.02	NA	1.98	NA	0.61	9	-8011.70	16041.40	560.73	0.00
-13.78	NA	0.06	NA	NA	2.77	-0.32	-0.02	NA	NA	0.00	-0.07	1.25	0.68	0.61	10	-8010.74	16041.47	560.81	0.00
-13.84	NA	0.06	NA	-0.01	2.78	-0.34	NA	NA	NA	0.00	-0.08	1.28	0.69	0.61	10	-8010.90	16041.80	561.13	0.00
-10.81	0.31	-0.02	-0.02	-0.04	2.24	-0.52	-0.01	NA	0.01	-0.01	-0.06	1.94	NA	0.61	13	-8007.91	16041.82	561.15	0.00
-10.44	0.38	NA	0.01	-0.07	2.20	-0.56	-0.01	0.05	NA	-0.02	NA	1.97	NA	0.61	11	-8009.93	16041.86	561.20	0.00
-10.57	0.30	-0.03	-0.02	-0.03	2.19	-0.49	-0.01	NA	0.02	NA	-0.07	1.94	NA	0.61	12	-8008.98	16041.97	561.30	0.00
-10.62	-0.05	0.12	-0.16	NA	1.50	NA	NA	NA	NA	NA	NA	NA	1.92	0.61	7	-8014.16	16042.32	561.66	0.00
-9.12	NA	0.12	-0.15	NA	1.14	NA	-0.02	NA	NA	0.02	-0.04	NA	1.88	0.61	9	-8012.22	16042.44	561.77	0.00
-13.25	NA	0.05	NA	-0.01	2.72	-0.32	-0.04	NA	0.06	NA	NA	1.27	0.66	0.61	10	-8011.25	16042.49	561.83	0.00
-9.61	NA	0.10	-0.16	0.02	1.31	NA	NA	NA	NA	0.02	NA	NA	1.82	0.61	8	-8013.26	16042.52	561.86	0.00
-4.79	0.01	0.13	-0.18	-0.02	NA	-0.31	NA	NA	0.09	0.00	-0.08	NA	2.02	0.61	11	-8010.33	16042.66	562.00	0.00
-10.45	-0.05	0.12	-0.15	NA	1.47	NA	-0.01	NA	NA	NA	NA	NA	1.92	0.61	8	-8013.34	16042.69	562.03	0.00
-10.58	0.37	NA	0.01	-0.07	2.24	-0.56	NA	0.05	0.01	-0.02	NA	1.97	NA	0.61	11	-8010.36	16042.73	562.07	0.00
-10.37	0.37	NA	0.01	-0.07	2.19	-0.56	-0.02	0.05	0.02	-0.01	NA	1.97	NA	0.61	12	-8009.43	16042.86	562.20	0.00
-10.35	0.38	NA	NA	-0.07	2.18	-0.57	-0.01	0.04	NA	-0.02	NA	1.98	NA	0.61	10	-8011.43	16042.86	562.20	0.00
-10.45	0.37	NA	NA	-0.07	2.20	-0.57	NA	0.04	0.01	-0.02	NA	1.98	NA	0.61	10	-8011.57	16043.14	562.48	0.00
-13.97	NA	0.05	NA	NA	2.83	-0.33	NA	NA	NA	0.00	-0.07	1.27	0.66	0.61	9	-8012.58	16043.17	562.51	0.00
-4.61	0.10	0.13	-0.14	-0.03	NA	NA	-0.04	0.09	NA	0.04	-0.04	NA	2.04	0.61	11	-8010.75	16043.50	562.84	0.00
-13.45	NA	0.05	NA	-0.01	2.76	-0.34	-0.04	NA	0.06	-0.01	NA	1.26	0.66	0.61	11	-8010.82	16043.65	562.99	0.00
-3.96	0.14	0.10	-0.16	NA	NA	NA	-0.05	NA	NA	NA	NA	0.74	1.76	0.61	8	-8013.88	16043.76	563.10	0.00
-13.51	NA	0.04	NA	NA	2.79	-0.32	-0.04	NA	0.05	NA	NA	1.25	0.64	0.61	9	-8012.89	16043.78	563.12	0.00
-3.45	NA	NA	-0.15	NA	NA	-0.16	-0.07	NA	0.23	0.05	-0.07	0.96	1.30	0.61	10	-8011.90	16043.80	563.14	0.00
-4.37	0.09	0.12	-0.16	NA	NA	-0.24	NA	0.06	NA	0.02	NA	NA	1.98	0.61	9	-8012.93	16043.87	563.21	0.00
-10.30	0.37	NA	NA	-0.07	2.17	-0.57	-0.01	0.04	0.01	-0.02	NA	1.98	NA	0.61	11	-8011.14	16044.27	563.61	0.00
-3.13	0.29	NA	-0.13	NA	NA	-0.43	NA	NA	NA	NA	-0.05	1.24	1.01	0.61	8	-8014.19	16044.38	563.72	0.00
-10.18	0.37	NA	0.01	-0.07	2.15	-0.50	NA	0.05	NA	NA	NA	1.98	NA	0.61	9	-8013.31	16044.63	563.96	0.00
-11.86	NA	NA	-0.13	NA	1.90	NA	-0.07	0.12	0.19	NA	NA	NA	1.53	0.61	8	-8014.32	16044.64	563.98	0.00
-9.58	NA	0.11	-0.16	NA	1.27	NA	NA	NA	0.04	NA	NA	NA	1.87	0.61	7	-8015.42	16044.85	564.19	0.00
-10.02	0.38	NA	0.01	-0.07	2.11	-0.51	-0.01	0.05	NA	NA	NA	1.98	NA	0.61	10	-8012.46	16044.91	564.25	0.00
-9.96	0.37	NA	0.01	-0.07	2.10	-0.51	-0.02	0.06	0.02	NA	NA	1.97	NA	0.61	11	-8011.68	16045.35	564.69	0.00
-9.58	NA	0.11	-0.16	NA	1.25	NA	NA	NA	0.04	NA	-0.02	NA	1.88	0.61	8	-8014.68	16045.36	564.69	0.00
-9.26	NA	0.12	-0.15	NA	1.20	NA	-0.02	NA	NA	0.01	NA	NA	1.87	0.61	8	-8014.73	16045.47	564.81	0.00
-9.25	NA	0.12	-0.16	NA	1.16	NA	NA	NA	NA	0.02	-0.04	NA	1.88	0.61	8	-8014.76	16045.53	564.87	0.00
-4.08	0.07	0.10	-0.17	NA	NA	NA	NA	NA	0.06	NA	NA	0.70	1.83	0.61	8	-8014.79	16045.57	564.91	0.00
-13.61	NA	0.04	NA	NA	2.81	-0.33	-0.04	NA	0.05	0.00	NA	1.24	0.64	0.61	10	-8012.80	16045.60	564.94	0.00
-4.91	NA	0.15	-0.16	-0.02	NA	-0.21	-0.02	0.06	NA	0.02	-0.08	NA	2.14	0.61	11	-8011.83	16045.67	565.01	0.00
-10.01	NA	0.11	-0.15	0.01	1.39	NA	-0.03	NA	NA	NA	NA	NA	1.84	0.61	8	-8014.88	16045.76	565.10	0.00
-3.45	NA	NA	-0.15	0.00	NA	-0.16	-0.07	NA	0.23	0.05	-0.07	0.96	1.30	0.61	11	-8011.90	16045.79	565.13	0.00
-14.98	NA	NA	NA	NA	3.08	NA	NA	0.10	NA	0.05	NA	1.21	0.69	0.61	7	-8015.99	16045.97	565.31	0.00
-10.17	0.36	NA	0.01	-0.07	2.15	-0.51	NA	0.06	0.01	NA	NA	1.98	NA	0.61	10	-8013.01	16046.02	565.36	0.00
-3.02	0.26	NA	-0.12	NA	NA	NA	NA	0.06	NA	0.07	NA	1.16	1.13	0.61	8	-8015.01	16046.03	565.37	0.00
-9.73	NA	0.10	-0.16	0.00	1.31	NA	NA	NA	0.03	NA	NA	NA	1.86	0.61	8	-8015.03	16046.05	565.39	0.00
-4.50	NA	0.11	-0.18	NA	NA	NA	NA	NA	0.09	NA	-0.07	0.61	1.95	0.61	8	-8015.03	16046.06	565.40	0.00
-15.95	NA	NA	NA	-0.04	3.29	NA	NA	0.13	0.13	NA	0.04	1.17	0.77	0.61	9	-8014.14	16046.28	565.62	0.00
-11.81	NA	NA	-0.13	0.00	1.89	NA	-0.07	0.12	0.19	NA	NA	NA	1.53	0.61	9	-8014.16	16046.31	565.65	0.00
-14.54	0.10	0.03	NA	NA	2.95	NA	-0.04	0.09	NA	NA	0.02	1.13	0.81	0.61	10	-8013.18	16046.36	565.70	0.00
-14.95	0.08	NA	NA	NA	3.09	NA	-0.06	0.10	0.07	NA	0.05	1.14	0.72	0.61	10	-8013.18	16046.37	565.71	0.00
-14.97	NA	NA	NA	0.01	3.08	NA	NA	0.09	NA	0.05	NA	1.19	0.68	0.61	8	-8015.25	16046.49	565.83	0.00
-14.58	0.10	0.03	NA	NA	2.94	NA	-0.04	0.08	NA	NA	NA	1.14	0.81	0.61	9	-8014.25	16046.51	565.84	0.00
-9.96	0.37	NA	NA	-0.07	2.10	-0.51	NA	0.04	NA	NA	NA	1.99	NA	0.61	8	-8015.27	16046.54	565.88	0.00
-4.94	NA	0.15	-0.16	-0.02	NA	-0.22	NA	0.06	NA	0.02	-0.08	NA	2.15	0.61	10	-8013.33	16046.65	565.99	0.00
-9.98	NA	0.11	-0.16	0.01	1.37	NA	-0.03	NA	NA	NA	-0.02	NA	1.85	0.61	9	-8014.35	16046.71	566.04	0.00
-9.70	NA	0.11	-0.16	0.00	1.29	NA	NA	NA	0.03	NA	-0.02	NA	1.87	0.61	9	-8014.43	16046.85	566.19	0.00
-3.02	0.16	NA	-0.14	NA	NA	NA	NA	NA	0.11	0.07	NA	1.18	1.17	0.61	8	-8015.70	16047.39	566.73	0.00
-14.95	NA	NA	NA	NA	3.07	NA	NA	0.09	NA	0.05	-0.01	1.22	0.68	0.61	8	-8015.72	16047.44	566.78	0.00
-15.37	NA	0.03	NA	NA	3.14	NA	-0.06	0.10	0.09	NA	0.03	1.00	0.88	0.61	10	-8013.77	16047.55	566.88	0.00
-9.83	0.37	NA	NA	-0.07	2.07	-0.51	-0.01	0.04	NA	NA	NA	1.99	NA	0.61	9	-8014.91	16047.83	567.16	0.00
-14.93	NA	NA	NA	0.01	3.07	NA	NA	0.09	NA	0.05	-0.01	1.21	0.68	0.61	9	-8014.95	16047.90	567.24	0.00
-14.97	NA	NA	NA	NA	3.08	NA	0.00	0.09	NA	0.05	NA	1.21	0.69	0.61	8	-8015.97	16047.94	567.27	0.00
-4.45	0.11	0.13	-0.14	-0.03	NA	NA	-0.04	0.09	NA	0.04	NA	NA	2.03	0.61	10	-8013.98	16047.97	567.31	0.00
-9.95	0.36	NA	NA	-0.07	2.10	-0.51	NA	0.05	0.01	NA	NA	1.99	NA	0.61	9	-8015.02	16048.04	567.38	0.00
-14.92	NA	NA	NA	0.01	3.07	NA	-0.01	0.09	NA	0.05	NA	1.19	0.69	0.61	9	-8015.07	16048.14	567.48	0.00
-15.37	NA	0.03	NA	NA	3.12	NA	-0.05	0.10	0.08	NA	NA	1.02	0.88	0.61	9	-8015.17	16048.33	567.67	0.00
-4.42	0.09	0.12	-0.16	NA	NA	-0.31	NA	0.05	NA	NA	NA	NA	1.99	0.61	8	-8016.19	16048.37	567.71	0.00
-4.29	0.12	0.11	-0.16	NA	NA	NA	NA	0.02	NA	NA	-0.05	0.69	1.83	0.61	9	-8015.21	16048.41	567.75	0.00
-2.53	0.37	0.08	NA	-0.09	NA	NA	-0.08	0.13	NA	0.08	NA	1.38	1.00	0.61	10	-8014.30	16048.61	567.95	0.00
-9.40	NA	0.11	-0.16	NA	1.23	NA	NA	NA	NA	0.01	NA	NA	1.87	0.61	7	-8017.40	16048.80	568.14	0.00
-9.78	0.37	NA	NA	-0.07	2.05	-0.51	-0.01	0.05	0.02	NA	NA	1.99	NA	0.61	10	-8014.40	16048.81	568.15	0.00
-14.94	NA	NA	NA	NA	3.07	NA	0.00	0.09	NA	0.05	-0.01	1.22	0.68	0.61	9	-8015.71	16049.42	568.76	0.00
-14.89	NA	NA	NA	0.01	3.06	NA	-0.01	0.09	NA	0.05	-0.01	1.20	0.68	0.61	10	-8014.80	16049.60	568.93	0.00
-9.72	NA	0.12	-0.16	NA	1.28	NA	-0.02	NA	NA	NA	-0.02	NA	1.89	0.61	8	-8016.87	16049.73	569.07	0.00
-4.97	NA	0.15	-0.16	-0.02	NA	-0.27	-0.02	0.05	NA	NA	-0.08	NA	2.17	0.61	10	-8014.90	16049.80	569.14	0.00
-9.73	NA	0.12	-0.15	NA	1.31	NA	-0.02	NA	NA	NA	NA	NA	1.88	0.61	7	-8017.95	16049.90	569.23	0.00
-15.99	NA	NA	NA	-0.04	3.28	NA	NA	0.12	0.13	NA	NA	1.21	0.74	0.61	8	-8017.10	16050.20	569.54	0.00
-5.00	NA	0.16	-0.16	-0.02	NA	-0.27	NA	0.05	NA	NA	-0.08	NA	2.17	0.61	9	-8016.16	16050.32	569.66	0.00
-11.20	0.31	-0.03	-0.02	-0.03	2.38	-0.53	NA	NA	NA	-0.02	NA	1.92	NA	0.61	10	-8015.18	16050.36	569.70	0.00
-4.73	NA	0.12	-0.18	NA	NA	-0.31	NA	NA	0.08	NA	-0.08	NA	2.02	0.61	8	-8017.20	16050.40	569.74	0.00
-2.99	0.29	NA	-0.13	NA	NA	-0.42	NA	NA	NA	NA	NA	1.22	1.04	0.61	7	-8018.30	16050.60	569.93	0.00
-4.71	NA	0.12	-0.18	NA	NA	-0.28	NA	NA	0.08	0.01	-0.08	NA	2.01	0.61	9	-8016.38	16050.77	570.10	0.00
-10.13	NA	0.11	-0.16	0.01	1.41	NA	NA	NA	NA	NA	NA	NA	1.85	0.61	7	-8018.63	16051.27	570.61	0.00
-11.07	0.32	-0.03	-0.02	-0.03	2.35	-0.53	-0.01	NA	NA	-0.02	NA	1.92	NA	0.61	11	-8014.71	16051.42	570.75	0.00
-3.82	NA	NA	-0.16	-0.04	NA	-0.34	NA	0.09	0.28	NA	NA	0.82	1.52	0.61	9	-8016.85	16051.69	571.03	0.00
-12.67	NA	NA	-0.13	NA	2.17	NA	NA	0.12	0.15	NA	0.10	NA	1.54	0.61	8	-8017.93	16051.87	571.21	0.00
-11.21	0.30	-0.03	-0.02	-0.04	2.39	-0.53	NA	NA	0.01	-0.02	NA	1.92	NA	0.61	11	-8014.94	16051.89	571.23	0.00
-10.09	NA	0.11	-0.16	0.01	1.38	NA	NA	NA	NA	NA	-0.02	NA	1.86	0.61	8	-8017.95	16051.89	571.23	0.00
-11.03	0.31	-0.03	-0.02	-0.03	2.35	-0.52	-0.01	NA	0.02	-0.02	NA	1.91	NA	0.61	12	-8014.14	16052.28	571.62	0.00
-4.72	0.00	0.12	-0.18	NA	NA	-0.31	NA	NA	0.08	NA	-0.08	NA	2.02	0.61	9	-8017.19	16052.38	571.71	0.00
-13.65	NA	0.05	NA	-0.01	2.82	-0.32	NA	NA	0.04	NA	NA	1.30	0.64	0.61	9	-8017.22	16052.44	571.78	0.00
-4.27	0.11	0.11	-0.17	NA	NA	NA	NA	NA	NA	NA	-0.06	0.74	1.81	0.61	8	-8018.23	16052.46	571.80	0.00
-4.71	0.00	0.12	-0.18	NA	NA	-0.28	NA	NA	0.08	0.01	-0.08	NA	2.01	0.61	10	-8016.37	16052.75	572.08	0.00
-13.90	NA	0.05	NA	-0.01	2.88	-0.35	NA	NA	0.04	-0.01	NA	1.29	0.64	0.61	10	-8016.44	16052.89	572.22	0.00
-9.86	NA	0.12	-0.16	NA	1.31	NA	NA	NA	NA	NA	-0.03	NA	1.89	0.60	7	-8019.55	16053.09	572.43	0.00
-10.40	0.33	NA	-0.01	-0.05	2.14	-0.57	NA	NA	NA	-0.01	-0.08	1.99	NA	0.61	10	-8016.57	16053.14	572.48	0.00
-3.85	NA	NA	-0.16	-0.04	NA	-0.35	NA	0.09	0.28	NA	-0.01	0.83	1.51	0.61	10	-8016.60	16053.20	572.54	0.00
-15.05	0.08	NA	NA	NA	3.09	NA	-0.06	0.10	0.07	NA	NA	1.19	0.69	0.61	9	-8017.62	16053.24	572.58	0.00
-14.10	-0.12	NA	-0.14	0.01	2.43	NA	NA	0.11	0.18	NA	NA	NA	1.56	0.61	9	-8017.68	16053.35	572.69	0.00
-12.61	NA	NA	-0.13	0.00	2.15	NA	NA	0.13	0.15	NA	0.10	NA	1.55	0.61	9	-8017.69	16053.38	572.72	0.00
-9.88	NA	0.12	-0.16	NA	1.34	NA	NA	NA	NA	NA	NA	NA	1.88	0.60	6	-8020.69	16053.38	572.72	0.00
-12.71	0.24	-0.05	-0.02	NA	2.73	-0.45	-0.02	0.03	0.03	NA	-0.03	1.77	NA	0.61	12	-8014.74	16053.47	572.81	0.00
-12.43	0.24	-0.05	-0.02	NA	2.67	-0.42	-0.02	0.04	0.04	0.01	-0.03	1.77	NA	0.61	13	-8013.75	16053.49	572.83	0.00
-4.78	NA	0.14	-0.16	NA	NA	-0.20	-0.03	0.05	NA	0.02	-0.08	NA	2.10	0.61	10	-8016.89	16053.78	573.12	0.00
-4.70	0.09	0.13	-0.15	-0.03	NA	NA	NA	0.09	NA	0.04	-0.05	NA	2.07	0.61	10	-8016.97	16053.94	573.28	0.00
-13.93	NA	0.04	NA	NA	2.90	-0.32	NA	NA	0.03	NA	NA	1.28	0.62	0.60	8	-8019.08	16054.17	573.51	0.00
-12.76	0.24	-0.05	-0.02	NA	2.77	-0.45	-0.02	0.04	0.04	NA	NA	1.75	NA	0.61	11	-8016.18	16054.36	573.69	0.00
-10.84	0.30	-0.03	-0.02	-0.03	2.31	-0.47	NA	NA	NA	NA	NA	1.93	NA	0.61	9	-8018.18	16054.36	573.70	0.00
-10.42	0.34	NA	-0.01	-0.05	2.14	-0.57	NA	NA	-0.01	-0.02	-0.08	1.99	NA	0.61	11	-8016.23	16054.47	573.81	0.00
-10.30	0.33	NA	-0.01	-0.05	2.12	-0.56	-0.01	NA	NA	-0.01	-0.08	1.99	NA	0.61	11	-8016.32	16054.65	573.99	0.00
-12.92	0.24	-0.05	-0.02	NA	2.78	-0.45	NA	0.03	0.02	NA	-0.03	1.78	NA	0.61	11	-8016.50	16054.99	574.33	0.00
-10.69	0.31	-0.03	-0.02	-0.03	2.27	-0.47	-0.01	NA	NA	NA	NA	1.92	NA	0.61	10	-8017.53	16055.06	574.39	0.00
-12.54	0.24	-0.06	-0.02	NA	2.72	-0.42	-0.03	0.04	0.04	0.01	NA	1.76	NA	0.61	12	-8015.54	16055.08	574.42	0.00
-12.76	0.25	-0.05	-0.02	NA	2.73	-0.45	NA	0.03	NA	NA	-0.04	1.79	NA	0.61	10	-8017.56	16055.12	574.46	0.00
-10.67	0.30	-0.03	-0.02	-0.03	2.27	-0.47	-0.02	NA	0.02	NA	NA	1.91	NA	0.61	11	-8016.56	16055.12	574.46	0.00
-4.60	NA	0.10	-0.18	NA	NA	NA	-0.09	0.07	0.15	NA	NA	NA	2.15	0.60	8	-8019.66	16055.32	574.66	0.00
-4.10	0.12	0.10	-0.16	NA	NA	NA	NA	0.02	NA	NA	NA	0.68	1.83	0.60	8	-8019.70	16055.39	574.73	0.00
-10.87	0.29	-0.03	-0.02	-0.03	2.32	-0.47	NA	NA	0.01	NA	NA	1.92	NA	0.61	10	-8017.73	16055.45	574.79	0.00
-12.59	0.26	-0.05	-0.02	NA	2.69	-0.46	-0.01	0.03	NA	NA	-0.04	1.79	NA	0.61	11	-8016.79	16055.57	574.91	0.00
-14.10	NA	0.04	NA	NA	2.94	-0.34	NA	NA	0.03	0.00	NA	1.27	0.62	0.61	9	-8018.83	16055.65	574.99	0.00
-12.71	0.24	-0.05	-0.02	NA	2.73	-0.42	NA	0.03	0.03	0.01	-0.04	1.78	NA	0.61	12	-8015.83	16055.67	575.00	0.00
-10.01	0.32	NA	-0.01	-0.05	2.05	-0.51	NA	NA	NA	NA	-0.09	2.00	NA	0.61	9	-8018.86	16055.72	575.06	0.00
-10.35	0.34	NA	-0.01	-0.05	2.13	-0.56	-0.01	NA	-0.01	-0.01	-0.08	1.99	NA	0.61	12	-8016.13	16056.25	575.59	0.00
-13.83	NA	0.05	NA	NA	2.85	-0.31	-0.02	NA	NA	NA	NA	1.23	0.69	0.60	8	-8020.15	16056.29	575.63	0.00
-13.74	-0.10	NA	-0.14	NA	2.34	NA	NA	0.12	0.20	NA	NA	NA	1.57	0.60	8	-8020.15	16056.30	575.64	0.00
-15.39	NA	0.07	NA	-0.03	3.06	NA	NA	0.10	NA	NA	NA	1.04	1.00	0.60	8	-8020.19	16056.38	575.71	0.00
-12.59	0.25	-0.05	-0.02	NA	2.70	-0.44	NA	0.03	NA	0.01	-0.04	1.80	NA	0.61	11	-8017.22	16056.43	575.77	0.00
-12.40	0.26	-0.05	-0.02	NA	2.65	-0.43	-0.01	0.03	NA	0.01	-0.04	1.79	NA	0.61	12	-8016.39	16056.77	576.11	0.00
-15.27	NA	0.07	NA	-0.03	3.03	NA	-0.01	0.09	NA	NA	NA	1.03	1.01	0.60	9	-8019.39	16056.79	576.12	0.00
-4.62	-0.01	0.10	-0.18	NA	NA	NA	-0.09	0.07	0.16	NA	NA	NA	2.16	0.60	9	-8019.41	16056.82	576.16	0.00
-10.78	0.31	-0.01	NA	-0.04	2.26	-0.53	-0.02	NA	NA	-0.01	-0.06	1.94	NA	0.61	11	-8017.42	16056.85	576.19	0.00
-2.17	0.34	NA	NA	-0.09	NA	NA	-0.12	0.16	0.18	0.09	NA	1.48	0.75	0.61	10	-8018.44	16056.89	576.23	0.00
-13.00	0.24	-0.05	-0.02	NA	2.82	-0.44	NA	0.04	0.03	NA	NA	1.77	NA	0.61	10	-8018.47	16056.94	576.28	0.00
-9.91	0.33	NA	-0.01	-0.05	2.03	-0.51	-0.01	NA	NA	NA	-0.09	1.99	NA	0.61	10	-8018.52	16057.04	576.37	0.00
-4.63	NA	0.10	-0.18	NA	NA	NA	-0.09	0.07	0.15	NA	-0.01	NA	2.15	0.60	9	-8019.56	16057.12	576.46	0.00
-10.53	0.31	-0.01	NA	-0.04	2.20	-0.49	-0.02	NA	NA	NA	-0.07	1.94	NA	0.61	10	-8018.56	16057.13	576.46	0.00
-10.03	0.33	NA	-0.01	-0.05	2.05	-0.51	NA	NA	-0.01	NA	-0.09	2.00	NA	0.61	10	-8018.61	16057.22	576.56	0.00
-14.05	NA	0.05	NA	NA	2.90	-0.33	-0.02	NA	NA	-0.01	NA	1.22	0.69	0.60	9	-8019.68	16057.35	576.69	0.00
-2.22	0.33	NA	NA	-0.09	NA	NA	-0.12	0.16	0.18	0.09	-0.02	1.49	0.74	0.61	11	-8017.68	16057.37	576.71	0.00
-3.27	NA	NA	-0.16	NA	NA	-0.16	-0.08	NA	0.23	0.05	NA	0.91	1.34	0.60	9	-8019.94	16057.88	577.22	0.00
-12.62	0.27	-0.05	-0.01	NA	2.73	-0.45	-0.02	0.03	NA	NA	NA	1.77	NA	0.60	10	-8019.00	16058.00	577.34	0.00
-13.78	NA	0.05	NA	0.00	2.83	-0.31	-0.02	NA	NA	NA	NA	1.24	0.70	0.60	9	-8020.01	16058.02	577.36	0.00
-12.83	0.26	-0.05	-0.02	NA	2.78	-0.44	NA	0.03	NA	NA	NA	1.78	NA	0.60	9	-8020.02	16058.05	577.38	0.00
-11.03	0.30	-0.01	NA	-0.04	2.31	-0.53	NA	NA	NA	-0.01	-0.07	1.94	NA	0.60	10	-8019.04	16058.08	577.42	0.00
-15.38	NA	0.07	NA	-0.03	3.05	NA	NA	0.10	NA	NA	-0.01	1.05	1.00	0.60	9	-8020.07	16058.14	577.48	0.00
-12.87	0.24	-0.05	-0.02	NA	2.79	-0.42	NA	0.04	0.03	0.01	NA	1.77	NA	0.61	11	-8018.15	16058.31	577.64	0.00
-4.66	-0.01	0.11	-0.18	NA	NA	NA	-0.09	0.07	0.16	NA	-0.01	NA	2.16	0.60	10	-8019.24	16058.47	577.81	0.00
-4.80	NA	0.14	-0.16	NA	NA	-0.20	NA	0.05	NA	0.02	-0.08	NA	2.10	0.60	9	-8020.24	16058.49	577.83	0.00
-15.25	NA	0.07	NA	-0.03	3.02	NA	-0.01	0.09	NA	NA	-0.01	1.04	1.01	0.60	10	-8019.29	16058.58	577.91	0.00
-14.03	NA	0.05	NA	NA	2.90	-0.31	NA	NA	NA	NA	NA	1.26	0.66	0.60	7	-8022.29	16058.59	577.93	0.00
-14.02	NA	0.06	NA	0.00	2.88	-0.33	-0.02	NA	NA	-0.01	NA	1.23	0.70	0.60	10	-8019.32	16058.65	577.98	0.00
-10.77	0.30	-0.01	NA	-0.04	2.25	-0.49	NA	NA	NA	NA	-0.07	1.95	NA	0.60	9	-8020.35	16058.70	578.04	0.00
-9.94	0.33	NA	-0.01	-0.05	2.03	-0.51	-0.01	NA	-0.01	NA	-0.09	1.99	NA	0.61	11	-8018.40	16058.81	578.14	0.00
-10.79	0.31	-0.01	NA	-0.04	2.26	-0.53	-0.02	NA	0.00	-0.01	-0.06	1.94	NA	0.61	12	-8017.42	16058.84	578.18	0.00
-10.52	0.31	-0.01	NA	-0.04	2.20	-0.49	-0.02	NA	0.00	NA	-0.07	1.94	NA	0.61	11	-8018.56	16059.12	578.46	0.00
-15.37	0.07	0.03	NA	NA	3.16	NA	NA	0.09	0.02	NA	0.03	1.13	0.80	0.60	10	-8019.64	16059.28	578.62	0.00
-15.37	0.06	0.03	NA	NA	3.14	NA	NA	0.09	0.02	NA	NA	1.14	0.80	0.60	9	-8020.70	16059.41	578.75	0.00
-15.22	0.08	0.03	NA	NA	3.10	NA	NA	0.09	NA	NA	NA	1.16	0.79	0.60	8	-8021.71	16059.42	578.76	0.00
-11.01	0.31	-0.01	NA	-0.04	2.31	-0.53	NA	NA	-0.01	-0.01	-0.07	1.94	NA	0.61	11	-8018.74	16059.48	578.82	0.00
-14.26	NA	0.05	NA	NA	2.95	-0.34	NA	NA	NA	-0.01	NA	1.25	0.66	0.60	8	-8021.77	16059.54	578.88	0.00
-12.53	0.27	-0.05	-0.01	NA	2.71	-0.43	-0.02	0.03	NA	0.00	NA	1.78	NA	0.61	11	-8018.89	16059.77	579.11	0.00
-13.92	NA	0.05	NA	0.00	2.87	-0.31	NA	NA	NA	NA	NA	1.26	0.68	0.60	8	-8021.89	16059.78	579.12	0.00
-15.20	0.08	0.03	NA	NA	3.11	NA	NA	0.09	NA	NA	0.02	1.15	0.80	0.60	9	-8020.89	16059.79	579.12	0.00
-4.25	NA	0.10	-0.18	NA	NA	NA	NA	NA	0.10	NA	NA	0.59	1.95	0.60	7	-8022.94	16059.87	579.21	0.00
-3.27	NA	NA	-0.16	0.00	NA	-0.16	-0.08	NA	0.23	0.05	NA	0.91	1.34	0.60	10	-8019.94	16059.88	579.22	0.00
-12.75	0.26	-0.05	-0.02	NA	2.77	-0.44	NA	0.03	NA	0.00	NA	1.78	NA	0.60	10	-8019.95	16059.90	579.24	0.00
-10.46	0.32	NA	NA	-0.05	2.17	-0.55	-0.02	NA	NA	-0.01	-0.07	1.97	NA	0.60	10	-8019.96	16059.92	579.26	0.00
-14.18	NA	0.05	NA	-0.01	2.93	-0.34	NA	NA	NA	-0.01	NA	1.25	0.68	0.60	9	-8021.01	16060.03	579.37	0.00
-10.69	0.32	NA	NA	-0.05	2.23	-0.55	NA	NA	NA	-0.01	-0.08	1.97	NA	0.60	9	-8021.08	16060.17	579.51	0.00
-10.74	0.31	-0.01	NA	-0.04	2.24	-0.49	NA	NA	-0.01	NA	-0.07	1.95	NA	0.60	10	-8020.16	16060.32	579.66	0.00
-4.52	0.10	0.13	-0.15	-0.03	NA	NA	NA	0.09	NA	0.04	NA	NA	2.07	0.60	9	-8021.20	16060.40	579.74	0.00
-10.71	0.33	NA	NA	-0.05	2.23	-0.55	NA	NA	-0.02	-0.01	-0.07	1.97	NA	0.60	10	-8020.34	16060.68	580.02	0.00
-12.59	0.24	-0.05	NA	NA	2.72	-0.41	-0.03	0.05	0.04	0.01	-0.03	1.75	NA	0.61	12	-8018.55	16061.11	580.44	0.00
-10.51	0.33	NA	NA	-0.05	2.18	-0.55	-0.01	NA	-0.01	-0.01	-0.07	1.97	NA	0.60	11	-8019.67	16061.35	580.68	0.00
-10.09	0.32	NA	NA	-0.05	2.09	-0.51	-0.02	NA	NA	NA	-0.08	1.97	NA	0.60	9	-8021.70	16061.40	580.73	0.00
-15.78	NA	NA	NA	NA	3.28	NA	-0.06	0.11	0.11	NA	0.05	1.06	0.77	0.60	9	-8021.73	16061.46	580.80	0.00
-10.33	0.31	NA	NA	-0.05	2.14	-0.51	NA	NA	NA	NA	-0.08	1.98	NA	0.60	8	-8022.94	16061.88	581.21	0.00
-12.68	0.24	-0.05	NA	NA	2.77	-0.41	-0.03	0.05	0.04	0.01	NA	1.74	NA	0.60	11	-8019.95	16061.89	581.23	0.00
-4.51	0.07	0.12	-0.15	NA	NA	NA	-0.04	0.07	NA	0.05	-0.05	NA	2.01	0.60	10	-8020.96	16061.92	581.26	0.00
-13.01	0.24	-0.05	NA	NA	2.84	-0.45	-0.03	0.05	0.03	NA	NA	1.73	NA	0.60	10	-8021.24	16062.49	581.82	0.00
-12.98	0.24	-0.05	NA	NA	2.81	-0.45	-0.03	0.04	0.03	NA	-0.02	1.74	NA	0.60	11	-8020.30	16062.59	581.93	0.00
-10.33	0.32	NA	NA	-0.05	2.14	-0.51	NA	NA	-0.02	NA	-0.08	1.98	NA	0.60	9	-8022.33	16062.65	581.99	0.00
-2.95	0.29	NA	-0.11	-0.01	NA	NA	-0.04	NA	NA	0.07	-0.06	1.39	0.95	0.60	10	-8021.36	16062.73	582.06	0.00
-4.91	NA	0.15	-0.16	-0.04	NA	NA	NA	0.03	NA	NA	-0.08	0.55	2.12	0.60	9	-8022.36	16062.73	582.07	0.00
-10.13	0.33	NA	NA	-0.05	2.09	-0.51	-0.01	NA	-0.01	NA	-0.08	1.97	NA	0.60	10	-8021.51	16063.01	582.35	0.00
-4.03	0.12	0.10	-0.17	NA	NA	NA	NA	NA	NA	NA	NA	0.73	1.80	0.60	7	-8024.59	16063.17	582.51	0.00
-3.40	NA	NA	-0.15	NA	NA	NA	-0.08	NA	0.23	0.07	-0.07	0.99	1.30	0.60	9	-8022.74	16063.47	582.81	0.00
-4.49	NA	0.12	-0.18	-0.02	NA	-0.28	NA	NA	0.10	NA	NA	NA	2.04	0.60	8	-8023.78	16063.56	582.90	0.00
-12.85	0.26	-0.04	NA	NA	2.78	-0.45	-0.02	0.04	NA	NA	-0.03	1.76	NA	0.60	10	-8021.80	16063.61	582.95	0.00
-12.54	0.26	-0.04	NA	NA	2.70	-0.42	-0.02	0.04	NA	0.01	-0.03	1.77	NA	0.60	11	-8020.83	16063.65	582.99	0.00
-4.82	NA	0.14	-0.17	NA	NA	-0.28	-0.03	0.04	NA	NA	-0.07	NA	2.12	0.60	9	-8022.86	16063.72	583.05	0.00
-4.89	NA	0.15	-0.16	-0.04	NA	NA	-0.01	0.03	NA	NA	-0.08	0.55	2.12	0.60	10	-8021.95	16063.90	583.24	0.00
-4.45	0.02	0.12	-0.18	-0.02	NA	-0.28	NA	NA	0.09	NA	NA	NA	2.02	0.60	9	-8022.97	16063.94	583.28	0.00
-12.87	0.26	-0.04	NA	NA	2.80	-0.45	-0.02	0.04	NA	NA	NA	1.75	NA	0.60	9	-8023.32	16064.65	583.99	0.00
-4.48	0.03	0.13	-0.18	-0.02	NA	-0.31	NA	NA	0.09	-0.01	NA	NA	2.02	0.60	10	-8022.36	16064.73	584.06	0.00
-3.41	NA	NA	-0.15	0.00	NA	NA	-0.08	NA	0.22	0.07	-0.07	0.98	1.31	0.60	10	-8022.48	16064.97	584.30	0.00
-4.51	NA	0.13	-0.18	-0.02	NA	-0.29	NA	NA	0.10	0.00	NA	NA	2.05	0.60	9	-8023.56	16065.11	584.45	0.00
-4.63	0.08	0.14	-0.16	-0.01	NA	-0.31	-0.04	NA	NA	NA	-0.08	NA	1.96	0.60	10	-8022.62	16065.23	584.57	0.00
-12.65	0.26	-0.05	NA	NA	2.76	-0.42	-0.02	0.04	NA	0.01	NA	1.76	NA	0.60	10	-8022.82	16065.65	584.98	0.00
-13.19	0.25	-0.04	NA	NA	2.86	-0.45	NA	0.04	NA	NA	-0.03	1.76	NA	0.60	9	-8023.96	16065.93	585.26	0.00
-4.64	NA	0.14	-0.16	-0.02	NA	-0.20	-0.02	0.06	NA	0.01	NA	NA	2.16	0.60	10	-8023.02	16066.04	585.38	0.00
-12.20	0.25	-0.04	-0.02	NA	2.60	-0.46	NA	NA	NA	NA	-0.05	1.83	NA	0.60	9	-8024.03	16066.05	585.39	0.00
-12.89	0.25	-0.04	NA	NA	2.79	-0.42	NA	0.04	NA	0.01	-0.04	1.77	NA	0.60	10	-8023.03	16066.06	585.40	0.00
-4.65	0.08	0.14	-0.17	-0.01	NA	-0.33	-0.04	NA	NA	-0.01	-0.08	NA	1.97	0.60	11	-8022.21	16066.41	585.75	0.00
-12.99	0.23	-0.04	NA	NA	2.81	-0.41	NA	0.05	0.02	0.01	-0.03	1.76	NA	0.60	11	-8022.37	16066.73	586.07	0.00
-12.04	0.25	-0.04	-0.02	NA	2.56	-0.46	-0.01	NA	NA	NA	-0.05	1.83	NA	0.60	10	-8023.41	16066.82	586.15	0.00
-13.30	0.24	-0.04	NA	NA	2.89	-0.45	NA	0.04	0.01	NA	-0.03	1.75	NA	0.60	10	-8023.62	16067.25	586.58	0.00
-15.85	NA	NA	NA	NA	3.27	NA	-0.05	0.10	0.11	NA	NA	1.10	0.74	0.60	8	-8025.66	16067.32	586.66	0.00
-2.98	0.27	NA	-0.12	NA	NA	NA	-0.05	NA	NA	0.07	-0.06	1.32	0.99	0.60	9	-8024.67	16067.34	586.68	0.00
-14.84	0.13	NA	NA	NA	3.08	NA	-0.04	0.09	NA	NA	0.04	1.24	0.66	0.60	9	-8024.70	16067.41	586.75	0.00
-13.22	0.25	-0.04	NA	NA	2.89	-0.44	NA	0.04	NA	NA	NA	1.75	NA	0.60	8	-8025.72	16067.43	586.77	0.00
-12.22	0.24	-0.04	-0.03	NA	2.60	-0.46	NA	NA	0.01	NA	-0.05	1.83	NA	0.60	10	-8023.96	16067.93	587.27	0.00
-4.67	NA	0.14	-0.16	-0.02	NA	-0.21	NA	0.06	NA	0.01	NA	NA	2.17	0.60	9	-8024.98	16067.96	587.29	0.00
-2.77	0.31	0.08	NA	-0.11	NA	NA	NA	0.15	0.07	0.09	-0.08	1.44	1.00	0.60	11	-8023.00	16068.00	587.34	0.00
-12.22	0.25	-0.04	-0.02	NA	2.60	-0.46	NA	NA	NA	0.00	-0.05	1.83	NA	0.60	10	-8024.02	16068.04	587.38	0.00
-13.36	0.24	-0.05	NA	NA	2.93	-0.44	NA	0.05	0.02	NA	NA	1.74	NA	0.60	9	-8025.10	16068.20	587.54	0.00
-12.04	0.25	-0.04	-0.02	NA	2.56	-0.46	-0.01	NA	0.01	NA	-0.05	1.82	NA	0.60	11	-8023.12	16068.25	587.59	0.00
-11.02	0.31	-0.02	NA	-0.04	2.37	-0.53	-0.02	NA	NA	-0.02	NA	1.91	NA	0.60	10	-8024.15	16068.30	587.63	0.00
-4.32	0.08	0.12	-0.15	NA	NA	NA	-0.05	0.07	NA	0.05	NA	NA	2.00	0.60	9	-8025.19	16068.38	587.72	0.00
-13.03	0.25	-0.04	NA	NA	2.85	-0.42	NA	0.04	NA	0.01	NA	1.76	NA	0.60	9	-8025.27	16068.55	587.89	0.00
-4.59	0.07	0.13	-0.17	NA	NA	-0.31	-0.04	NA	NA	NA	-0.07	NA	1.96	0.60	9	-8025.29	16068.58	587.92	0.00
-4.61	-0.04	0.12	-0.18	NA	NA	NA	-0.07	NA	0.13	0.04	-0.07	NA	2.04	0.60	10	-8024.30	16068.59	587.93	0.00
-4.85	NA	0.14	-0.17	NA	NA	-0.29	NA	0.04	NA	NA	-0.08	NA	2.12	0.60	8	-8026.30	16068.60	587.94	0.00
-13.13	0.23	-0.05	NA	NA	2.87	-0.41	NA	0.05	0.02	0.01	NA	1.75	NA	0.60	10	-8024.32	16068.64	587.97	0.00
-4.70	NA	0.15	-0.16	-0.02	NA	-0.25	-0.02	0.06	NA	NA	NA	NA	2.18	0.60	9	-8025.36	16068.72	588.06	0.00
-12.05	0.25	-0.04	-0.02	NA	2.56	-0.46	-0.01	NA	NA	0.00	-0.05	1.83	NA	0.60	11	-8023.41	16068.81	588.15	0.00
-15.99	NA	0.03	NA	NA	3.27	NA	NA	0.09	0.05	NA	NA	1.07	0.85	0.60	8	-8026.50	16069.00	588.34	0.00
-16.01	NA	0.03	NA	NA	3.29	NA	NA	0.10	0.05	NA	0.02	1.06	0.85	0.60	9	-8025.78	16069.56	588.90	0.00
-12.23	0.24	-0.04	-0.03	NA	2.60	-0.46	NA	NA	0.01	0.00	-0.05	1.83	NA	0.60	11	-8023.96	16069.93	589.26	0.00
-4.73	NA	0.15	-0.16	-0.02	NA	-0.26	NA	0.06	NA	NA	NA	NA	2.19	0.60	8	-8027.07	16070.15	589.49	0.00
-12.03	0.25	-0.04	-0.02	NA	2.56	-0.46	-0.01	NA	0.01	0.00	-0.05	1.82	NA	0.60	12	-8023.12	16070.25	589.58	0.00
-11.02	0.31	-0.02	NA	-0.04	2.36	-0.53	-0.02	NA	0.00	-0.02	NA	1.91	NA	0.60	11	-8024.14	16070.29	589.63	0.00
-4.62	-0.04	0.12	-0.18	0.00	NA	NA	-0.07	NA	0.13	0.04	-0.07	NA	2.05	0.60	11	-8024.19	16070.38	589.72	0.00
-4.59	0.07	0.13	-0.17	NA	NA	-0.30	-0.04	NA	NA	0.00	-0.08	NA	1.96	0.60	10	-8025.26	16070.53	589.87	0.00
-11.31	0.30	-0.01	NA	-0.04	2.44	-0.53	NA	NA	NA	-0.02	NA	1.92	NA	0.60	9	-8026.31	16070.61	589.95	0.00
-10.20	0.15	0.05	NA	-0.02	1.96	NA	-0.05	NA	NA	0.05	-0.07	1.52	0.61	0.60	11	-8024.38	16070.77	590.11	0.00
-15.68	0.08	NA	NA	NA	3.28	NA	NA	0.10	0.04	NA	0.04	1.20	0.68	0.60	9	-8026.50	16071.01	590.35	0.00
-4.43	NA	0.12	-0.18	NA	NA	-0.28	NA	NA	0.09	NA	NA	NA	2.03	0.60	7	-8028.73	16071.46	590.79	0.00
-10.64	0.31	-0.02	NA	-0.03	2.29	-0.47	-0.02	NA	NA	NA	NA	1.91	NA	0.60	9	-8026.84	16071.68	591.02	0.00
-11.29	0.31	-0.01	NA	-0.04	2.43	-0.53	NA	NA	-0.01	-0.02	NA	1.92	NA	0.60	10	-8026.06	16072.12	591.46	0.00
-4.53	NA	0.12	-0.17	NA	NA	NA	-0.07	NA	0.11	0.04	-0.06	NA	2.00	0.60	9	-8027.10	16072.21	591.55	0.00
-14.94	0.13	NA	NA	NA	3.08	NA	-0.03	0.09	NA	NA	NA	1.27	0.63	0.60	8	-8028.19	16072.39	591.73	0.00
-10.19	0.15	0.05	NA	-0.02	1.96	NA	-0.05	NA	0.01	0.05	-0.07	1.52	0.60	0.60	12	-8024.27	16072.54	591.88	0.00
-4.41	0.01	0.12	-0.18	NA	NA	-0.29	NA	NA	0.08	NA	NA	NA	2.01	0.60	8	-8028.49	16072.98	592.32	0.00
-4.52	NA	0.13	-0.16	NA	NA	-0.19	-0.03	0.05	NA	0.02	NA	NA	2.12	0.60	9	-8027.53	16073.07	592.41	0.00
-4.42	NA	0.12	-0.18	NA	NA	-0.27	NA	NA	0.09	0.00	NA	NA	2.02	0.60	8	-8028.55	16073.09	592.43	0.00
-4.55	NA	0.12	-0.17	0.00	NA	NA	-0.07	NA	0.11	0.04	-0.06	NA	2.01	0.60	10	-8026.71	16073.41	592.75	0.00
-10.64	0.31	-0.02	NA	-0.03	2.29	-0.47	-0.03	NA	0.01	NA	NA	1.91	NA	0.60	10	-8026.76	16073.52	592.85	0.00
-2.78	0.29	NA	-0.12	-0.01	NA	NA	-0.05	NA	NA	0.06	NA	1.35	0.98	0.60	9	-8027.83	16073.67	593.01	0.00
-12.17	0.25	-0.04	-0.02	NA	2.64	-0.45	NA	NA	NA	NA	NA	1.82	NA	0.60	8	-8029.16	16074.32	593.66	0.00
-10.57	0.34	NA	-0.01	-0.05	2.25	-0.58	NA	NA	NA	-0.02	NA	1.97	NA	0.60	9	-8028.21	16074.42	593.76	0.00
-11.98	0.26	-0.04	-0.02	NA	2.59	-0.45	-0.01	NA	NA	NA	NA	1.82	NA	0.60	9	-8028.25	16074.50	593.84	0.00
-4.81	NA	0.15	-0.17	-0.03	NA	NA	NA	NA	NA	NA	-0.09	0.62	2.06	0.60	8	-8029.36	16074.72	594.05	0.00
-4.41	0.01	0.12	-0.18	NA	NA	-0.28	NA	NA	0.08	0.00	NA	NA	2.01	0.60	9	-8028.38	16074.76	594.10	0.00
-10.93	0.30	-0.02	NA	-0.04	2.36	-0.47	NA	NA	NA	NA	NA	1.92	NA	0.60	8	-8029.39	16074.77	594.11	0.00
-15.74	0.07	NA	NA	NA	3.27	NA	NA	0.09	0.04	NA	NA	1.24	0.66	0.60	8	-8029.61	16075.23	594.56	0.00
-10.60	0.34	NA	-0.01	-0.05	2.26	-0.58	NA	NA	-0.02	-0.02	NA	1.97	NA	0.60	10	-8027.63	16075.26	594.60	0.00
-4.80	NA	0.15	-0.17	-0.03	NA	NA	-0.01	NA	NA	NA	-0.09	0.61	2.06	0.60	9	-8028.65	16075.29	594.63	0.00
-10.43	0.34	NA	-0.01	-0.05	2.22	-0.58	-0.01	NA	NA	-0.02	NA	1.97	NA	0.60	10	-8027.69	16075.38	594.72	0.00
-4.72	0.07	0.14	-0.17	-0.01	NA	-0.31	NA	NA	NA	NA	-0.09	NA	1.99	0.60	9	-8028.70	16075.40	594.73	0.00
-11.99	0.25	-0.04	-0.02	NA	2.59	-0.45	-0.02	NA	0.02	NA	NA	1.81	NA	0.60	10	-8027.70	16075.40	594.73	0.00
-12.37	0.25	-0.04	-0.03	NA	2.68	-0.47	NA	NA	NA	-0.01	NA	1.82	NA	0.60	9	-8028.75	16075.50	594.84	0.00
-12.17	0.26	-0.04	-0.02	NA	2.63	-0.47	-0.01	NA	NA	-0.01	NA	1.81	NA	0.60	10	-8027.90	16075.80	595.14	0.00
-12.20	0.25	-0.04	-0.03	NA	2.64	-0.45	NA	NA	0.01	NA	NA	1.82	NA	0.60	9	-8029.00	16076.00	595.34	0.00
-14.13	NA	NA	NA	NA	2.97	-0.34	-0.04	NA	0.09	NA	-0.04	1.39	0.43	0.60	9	-8029.06	16076.12	595.46	0.00
-2.08	0.50	NA	NA	-0.09	NA	-0.37	-0.07	0.11	NA	0.04	-0.04	1.72	0.49	0.60	11	-8027.14	16076.28	595.62	0.00
-4.73	0.07	0.14	-0.17	-0.02	NA	-0.33	NA	NA	NA	-0.01	-0.08	NA	1.99	0.60	10	-8028.28	16076.55	595.89	0.00
-10.92	0.30	-0.02	NA	-0.03	2.35	-0.47	NA	NA	-0.01	NA	NA	1.92	NA	0.60	9	-8029.29	16076.57	595.91	0.00
-10.49	0.35	NA	-0.01	-0.05	2.23	-0.58	-0.01	NA	-0.01	-0.02	NA	1.97	NA	0.60	11	-8027.37	16076.74	596.08	0.00
-12.15	0.25	-0.04	-0.02	NA	2.63	-0.46	-0.02	NA	0.02	0.00	NA	1.81	NA	0.60	11	-8027.46	16076.93	596.27	0.00
-12.39	0.25	-0.04	-0.03	NA	2.68	-0.47	NA	NA	0.01	-0.01	NA	1.81	NA	0.60	10	-8028.65	16077.29	596.63	0.00
-13.91	NA	NA	NA	NA	2.92	-0.32	-0.04	NA	0.09	0.01	-0.05	1.40	0.43	0.60	10	-8028.69	16077.37	596.71	0.00
-3.82	0.08	NA	-0.14	-0.03	NA	-0.20	-0.12	0.14	0.28	0.04	0.05	NA	1.65	0.60	12	-8026.77	16077.54	596.88	0.00
-4.60	0.05	0.12	-0.16	NA	NA	NA	NA	0.07	NA	0.05	-0.06	NA	2.04	0.60	9	-8029.78	16077.56	596.90	0.00
-3.23	NA	NA	-0.15	NA	NA	NA	-0.08	NA	0.23	0.06	NA	0.95	1.34	0.60	8	-8030.94	16077.89	597.23	0.00
-3.01	0.28	NA	-0.12	-0.02	NA	NA	NA	NA	NA	0.07	-0.07	1.41	0.97	0.60	9	-8029.97	16077.94	597.28	0.00
-15.43	0.11	NA	NA	NA	3.22	NA	NA	0.09	NA	NA	0.04	1.25	0.65	0.60	8	-8030.98	16077.95	597.29	0.00
-10.56	0.33	NA	NA	-0.05	2.26	-0.56	-0.02	NA	NA	-0.02	NA	1.95	NA	0.60	9	-8029.98	16077.96	597.30	0.00
-14.16	NA	NA	NA	0.00	2.98	-0.34	-0.04	NA	0.08	NA	-0.04	1.38	0.43	0.60	10	-8029.01	16078.01	597.35	0.00
-2.81	0.27	NA	-0.12	NA	NA	NA	-0.05	NA	NA	0.07	NA	1.28	1.02	0.60	8	-8031.30	16078.60	597.93	0.00
-10.82	0.32	NA	NA	-0.05	2.32	-0.56	NA	NA	NA	-0.02	NA	1.96	NA	0.60	8	-8031.36	16078.71	598.05	0.00
-10.84	0.34	NA	NA	-0.05	2.32	-0.57	NA	NA	-0.02	-0.02	NA	1.96	NA	0.60	9	-8030.37	16078.73	598.07	0.00
-4.54	NA	0.13	-0.16	NA	NA	-0.19	NA	0.05	NA	0.02	NA	NA	2.12	0.60	8	-8031.48	16078.95	598.29	0.00
-13.94	NA	NA	NA	0.00	2.93	-0.32	-0.04	NA	0.08	0.01	-0.04	1.39	0.43	0.60	11	-8028.56	16079.12	598.46	0.00
-10.62	0.34	NA	NA	-0.05	2.27	-0.57	-0.01	NA	-0.01	-0.02	NA	1.95	NA	0.60	10	-8029.57	16079.15	598.48	0.00
-3.23	NA	NA	-0.15	0.00	NA	NA	-0.08	NA	0.23	0.06	NA	0.93	1.35	0.60	9	-8030.62	16079.24	598.58	0.00
-1.98	0.50	NA	NA	-0.09	NA	-0.37	-0.08	0.12	NA	0.04	NA	1.69	0.51	0.60	10	-8029.73	16079.47	598.80	0.00
-15.68	NA	0.05	NA	NA	3.18	NA	-0.02	0.08	NA	NA	NA	1.02	0.92	0.60	8	-8031.90	16079.79	599.13	0.00
-4.82	NA	0.14	-0.15	-0.01	NA	NA	-0.02	0.07	NA	0.04	-0.07	NA	2.15	0.60	10	-8029.95	16079.91	599.25	0.00
-4.58	NA	0.14	-0.17	NA	NA	-0.26	-0.03	0.04	NA	NA	NA	NA	2.14	0.60	8	-8032.21	16080.41	599.75	0.00
-14.07	NA	NA	NA	NA	2.99	-0.33	-0.04	NA	0.09	NA	NA	1.37	0.44	0.60	8	-8032.27	16080.55	599.88	0.00
-10.92	0.12	0.04	NA	NA	2.16	NA	-0.05	NA	NA	0.05	-0.06	1.46	0.59	0.60	10	-8030.32	16080.64	599.98	0.00
-15.50	0.11	NA	NA	NA	3.21	NA	NA	0.09	NA	NA	NA	1.28	0.63	0.60	7	-8033.81	16081.62	600.96	0.00
-15.68	NA	0.05	NA	NA	3.18	NA	-0.02	0.08	NA	NA	0.01	1.02	0.92	0.60	9	-8031.83	16081.65	600.99	0.00
-4.67	0.06	0.13	-0.17	NA	NA	-0.31	NA	NA	NA	NA	-0.08	NA	1.99	0.60	8	-8032.90	16081.81	601.14	0.00
-14.13	NA	NA	NA	0.00	3.00	-0.33	-0.04	NA	0.08	NA	NA	1.36	0.45	0.60	9	-8032.11	16082.22	601.56	0.00
-14.03	NA	NA	NA	NA	2.98	-0.32	-0.04	NA	0.09	0.00	NA	1.37	0.44	0.60	9	-8032.26	16082.52	601.86	0.00
-10.92	0.12	0.04	NA	NA	2.16	NA	-0.05	NA	0.00	0.05	-0.06	1.45	0.59	0.60	11	-8030.31	16082.63	601.97	0.00
-4.86	NA	0.15	-0.16	-0.02	NA	NA	NA	0.07	NA	0.04	-0.07	NA	2.16	0.60	9	-8032.71	16083.42	602.75	0.00
-4.73	NA	0.14	-0.16	NA	NA	NA	-0.03	0.06	NA	0.05	-0.07	NA	2.12	0.60	9	-8032.75	16083.49	602.83	0.00
-4.67	0.05	0.13	-0.17	NA	NA	-0.30	NA	NA	NA	0.00	-0.08	NA	1.99	0.60	9	-8032.78	16083.56	602.90	0.00
-15.97	NA	0.05	NA	NA	3.25	NA	NA	0.08	NA	NA	NA	1.05	0.89	0.60	7	-8034.79	16083.58	602.91	0.00
-4.36	0.09	0.13	-0.17	-0.01	NA	-0.33	-0.04	NA	NA	-0.01	NA	NA	1.96	0.60	10	-8031.90	16083.80	603.14	0.00
-4.34	-0.03	0.11	-0.18	NA	NA	NA	-0.08	NA	0.13	0.03	NA	NA	2.04	0.60	9	-8033.00	16084.00	603.34	0.00
-3.96	0.07	NA	-0.14	-0.02	NA	-0.20	-0.12	0.14	0.28	0.04	NA	NA	1.63	0.60	11	-8031.01	16084.03	603.36	0.00
-14.06	NA	NA	NA	0.00	2.99	-0.32	-0.04	NA	0.08	0.00	NA	1.36	0.45	0.60	10	-8032.07	16084.14	603.48	0.00
-4.32	0.09	0.13	-0.16	-0.01	NA	-0.29	-0.04	NA	NA	NA	NA	NA	1.95	0.60	9	-8033.09	16084.18	603.52	0.00
-9.96	0.33	NA	-0.01	-0.05	2.12	-0.49	NA	NA	NA	NA	NA	1.98	NA	0.60	8	-8034.14	16084.27	603.61	0.00
-4.30	NA	0.11	-0.18	NA	NA	NA	-0.08	NA	0.12	0.03	NA	NA	2.01	0.60	8	-8034.30	16084.60	603.93	0.00
-9.80	0.33	NA	-0.01	-0.05	2.09	-0.49	-0.01	NA	NA	NA	NA	1.98	NA	0.60	9	-8033.33	16084.65	603.99	0.00
-3.55	0.23	NA	-0.14	-0.07	NA	NA	NA	0.10	0.17	NA	0.03	1.13	1.37	0.60	10	-8032.43	16084.86	604.20	0.00
-10.43	0.15	0.04	NA	-0.02	2.08	NA	-0.05	NA	NA	0.04	NA	1.49	0.60	0.60	10	-8032.50	16085.00	604.34	0.00
-2.54	0.32	0.07	NA	-0.11	NA	NA	NA	0.15	0.08	0.08	NA	1.41	1.01	0.60	10	-8032.62	16085.24	604.58	0.00
-16.48	NA	NA	NA	NA	3.46	NA	NA	0.10	0.08	NA	0.04	1.12	0.73	0.60	8	-8034.66	16085.32	604.66	0.00
-4.63	NA	0.15	-0.17	-0.03	NA	NA	NA	0.04	NA	NA	NA	0.50	2.14	0.60	8	-8034.66	16085.32	604.66	0.00
-9.98	0.34	NA	-0.01	-0.05	2.12	-0.49	NA	NA	-0.01	NA	NA	1.98	NA	0.60	9	-8033.69	16085.39	604.72	0.00
-15.97	NA	0.04	NA	NA	3.26	NA	NA	0.08	NA	NA	0.01	1.04	0.89	0.60	8	-8034.71	16085.42	604.76	0.00
-12.67	NA	NA	-0.14	NA	2.09	NA	NA	0.12	0.15	NA	NA	NA	1.52	0.60	7	-8035.85	16085.70	605.04	0.00
-3.06	0.25	NA	-0.13	NA	NA	NA	NA	NA	NA	0.07	-0.07	1.32	1.02	0.60	8	-8034.86	16085.72	605.06	0.00
-9.94	0.33	NA	NA	-0.05	2.12	-0.49	-0.02	NA	NA	NA	NA	1.96	NA	0.60	8	-8034.88	16085.75	605.09	0.00
-4.35	-0.02	0.11	-0.18	0.00	NA	NA	-0.08	NA	0.13	0.03	NA	NA	2.04	0.60	10	-8032.89	16085.78	605.12	0.00
-3.64	0.23	NA	-0.14	-0.07	NA	NA	NA	0.10	0.17	NA	NA	1.15	1.35	0.60	9	-8033.91	16085.82	605.16	0.00
-4.30	0.08	0.13	-0.17	NA	NA	-0.29	-0.04	NA	NA	NA	NA	NA	1.95	0.60	8	-8034.96	16085.92	605.26	0.00
-4.61	NA	0.15	-0.16	-0.03	NA	NA	-0.01	0.04	NA	NA	NA	0.49	2.14	0.60	9	-8033.97	16085.95	605.29	0.00
-14.58	NA	NA	NA	NA	3.08	-0.35	NA	NA	0.07	NA	-0.05	1.43	0.40	0.60	8	-8034.98	16085.96	605.29	0.00
-4.32	NA	0.11	-0.18	0.00	NA	NA	-0.08	NA	0.12	0.03	NA	NA	2.01	0.60	9	-8034.00	16085.99	605.33	0.00
-9.84	0.34	NA	-0.01	-0.05	2.09	-0.49	-0.01	NA	-0.01	NA	NA	1.98	NA	0.60	10	-8033.16	16086.31	605.65	0.00
-4.60	NA	0.14	-0.17	NA	NA	-0.27	NA	0.04	NA	NA	NA	NA	2.14	0.60	7	-8036.19	16086.38	605.72	0.00
-10.41	0.15	0.04	NA	-0.02	2.08	NA	-0.05	NA	0.01	0.04	NA	1.49	0.60	0.60	11	-8032.34	16086.68	606.02	0.00
-2.77	0.34	0.09	NA	-0.10	NA	NA	NA	0.13	NA	0.09	-0.08	1.46	0.98	0.60	10	-8033.38	16086.75	606.09	0.00
-10.21	0.32	NA	NA	-0.05	2.19	-0.49	NA	NA	NA	NA	NA	1.97	NA	0.60	7	-8036.51	16087.02	606.35	0.00
-4.39	0.06	0.12	-0.15	NA	NA	NA	NA	0.07	NA	0.05	NA	NA	2.04	0.60	8	-8035.57	16087.15	606.49	0.00
-9.98	0.33	NA	NA	-0.05	2.13	-0.49	-0.02	NA	-0.01	NA	NA	1.96	NA	0.60	9	-8034.64	16087.27	606.61	0.00
-10.21	0.33	NA	NA	-0.05	2.19	-0.49	NA	NA	-0.02	NA	NA	1.97	NA	0.60	8	-8035.73	16087.47	606.81	0.00
-14.42	NA	NA	NA	NA	3.04	-0.33	NA	NA	0.07	0.00	-0.05	1.43	0.40	0.60	9	-8034.78	16087.57	606.91	0.00
-3.51	NA	NA	-0.16	NA	NA	-0.17	NA	NA	0.20	0.05	-0.08	1.02	1.30	0.60	9	-8034.79	16087.58	606.92	0.00
-12.66	NA	NA	-0.14	0.00	2.09	NA	NA	0.12	0.15	NA	NA	NA	1.52	0.60	8	-8035.82	16087.65	606.99	0.00
-4.31	0.08	0.13	-0.17	NA	NA	-0.30	-0.04	NA	NA	0.00	NA	NA	1.95	0.60	9	-8034.82	16087.65	606.99	0.00
-14.60	NA	NA	NA	0.00	3.09	-0.35	NA	NA	0.06	NA	-0.05	1.42	0.40	0.60	9	-8034.96	16087.91	607.25	0.00
-2.18	0.43	NA	NA	-0.11	NA	-0.37	NA	0.14	0.10	0.05	-0.05	1.72	0.54	0.60	11	-8033.03	16088.06	607.40	0.00
-10.84	0.13	0.05	NA	-0.02	2.12	NA	NA	NA	NA	0.05	-0.07	1.55	0.58	0.60	10	-8034.07	16088.13	607.47	0.00
-10.82	0.14	0.05	NA	-0.02	2.11	NA	NA	NA	-0.02	0.05	-0.07	1.55	0.59	0.60	11	-8033.34	16088.68	608.02	0.00
-16.51	NA	NA	NA	NA	3.44	NA	NA	0.10	0.08	NA	NA	1.16	0.71	0.60	7	-8037.40	16088.79	608.13	0.00
-3.51	NA	NA	-0.16	0.00	NA	-0.17	NA	NA	0.21	0.05	-0.08	1.03	1.30	0.60	10	-8034.51	16089.02	608.36	0.00
-14.44	NA	NA	NA	0.00	3.05	-0.33	NA	NA	0.06	0.00	-0.05	1.43	0.40	0.60	10	-8034.73	16089.46	608.79	0.00
-4.80	NA	0.15	-0.17	NA	NA	-0.28	-0.03	NA	NA	NA	-0.09	NA	2.08	0.60	8	-8037.06	16090.13	609.46	0.00
-4.76	NA	0.14	-0.16	NA	NA	NA	NA	0.06	NA	0.05	-0.07	NA	2.12	0.60	8	-8037.16	16090.32	609.66	0.00
-4.84	NA	0.15	-0.17	-0.01	NA	-0.28	-0.02	NA	NA	NA	-0.09	NA	2.09	0.60	9	-8036.29	16090.58	609.92	0.00
-4.78	NA	0.15	-0.17	NA	NA	-0.26	-0.03	NA	NA	0.01	-0.09	NA	2.07	0.60	9	-8036.34	16090.67	610.01	0.00
-12.17	0.24	-0.03	NA	NA	2.62	-0.46	-0.03	NA	NA	NA	-0.05	1.80	NA	0.60	9	-8036.70	16091.39	610.73	0.00
-2.83	0.28	NA	-0.12	-0.02	NA	NA	NA	NA	NA	0.06	NA	1.37	1.00	0.60	8	-8037.89	16091.79	611.12	0.00
-14.54	NA	NA	NA	NA	3.11	-0.33	NA	NA	0.07	NA	NA	1.41	0.42	0.60	7	-8038.95	16091.90	611.24	0.00
-4.82	NA	0.15	-0.17	0.00	NA	-0.26	-0.03	NA	NA	0.01	-0.09	NA	2.08	0.60	10	-8035.98	16091.96	611.30	0.00
-11.07	0.13	0.03	NA	NA	2.25	NA	-0.05	NA	NA	0.05	NA	1.44	0.58	0.60	9	-8037.27	16092.55	611.88	0.00
-12.17	0.25	-0.03	NA	NA	2.62	-0.46	-0.02	NA	-0.01	NA	-0.05	1.80	NA	0.60	10	-8036.59	16093.17	612.51	0.00
-12.11	0.24	-0.03	NA	NA	2.61	-0.46	-0.03	NA	NA	0.00	-0.05	1.80	NA	0.60	10	-8036.66	16093.32	612.66	0.00
-14.59	NA	NA	NA	0.00	3.12	-0.33	NA	NA	0.06	NA	NA	1.40	0.42	0.60	8	-8038.84	16093.68	613.02	0.00
-12.96	0.04	NA	-0.12	0.04	2.29	-0.26	-0.02	0.08	NA	NA	0.07	NA	1.34	0.60	11	-8035.91	16093.83	613.16	0.00
-2.05	0.43	NA	NA	-0.12	NA	-0.37	NA	0.15	0.10	0.05	NA	1.70	0.57	0.60	10	-8036.92	16093.84	613.18	0.00
-14.57	NA	NA	NA	NA	3.12	-0.34	NA	NA	0.07	0.00	NA	1.41	0.42	0.60	8	-8038.94	16093.88	613.22	0.00
-13.19	0.03	NA	-0.12	0.04	2.34	-0.26	NA	0.08	NA	NA	0.06	NA	1.35	0.60	10	-8037.21	16094.43	613.76	0.00
-11.07	0.12	0.03	NA	NA	2.25	NA	-0.05	NA	0.00	0.05	NA	1.44	0.58	0.60	10	-8037.24	16094.49	613.83	0.00
-13.61	NA	NA	-0.12	0.04	2.44	-0.25	NA	0.08	NA	NA	0.06	NA	1.36	0.60	9	-8038.28	16094.57	613.91	0.00
-4.88	NA	0.15	-0.18	-0.01	NA	-0.28	NA	NA	NA	NA	-0.09	NA	2.10	0.60	8	-8039.32	16094.63	613.97	0.00
-3.80	0.05	NA	-0.15	NA	NA	-0.16	-0.12	0.12	0.26	0.05	0.04	NA	1.66	0.60	11	-8036.32	16094.65	613.99	0.00
-12.12	0.25	-0.03	NA	NA	2.61	-0.46	-0.02	NA	-0.01	0.00	-0.05	1.81	NA	0.60	11	-8036.57	16095.13	614.47	0.00
-3.90	NA	NA	-0.15	-0.02	NA	-0.14	-0.12	0.14	0.31	0.05	0.04	NA	1.72	0.60	11	-8036.57	16095.13	614.47	0.00
-13.11	0.04	NA	-0.12	0.03	2.33	-0.28	-0.02	0.08	NA	-0.01	0.07	NA	1.34	0.60	12	-8035.57	16095.14	614.48	0.00
-13.55	NA	NA	-0.12	0.04	2.43	-0.24	-0.01	0.08	NA	NA	0.06	NA	1.35	0.60	10	-8037.63	16095.27	614.60	0.00
-13.34	0.03	NA	-0.12	0.03	2.38	-0.28	NA	0.08	NA	-0.01	0.07	NA	1.35	0.60	11	-8036.81	16095.62	614.95	0.00
-12.56	0.23	-0.03	NA	NA	2.71	-0.46	NA	NA	NA	NA	-0.05	1.80	NA	0.60	8	-8039.81	16095.62	614.96	0.00
-14.60	NA	NA	NA	0.00	3.12	-0.33	NA	NA	0.06	0.00	NA	1.40	0.42	0.60	9	-8038.84	16095.67	615.01	0.00
-12.45	0.25	-0.02	NA	NA	2.68	-0.46	NA	NA	-0.02	NA	-0.06	1.81	NA	0.60	9	-8038.86	16095.72	615.06	0.00
-4.83	NA	0.15	-0.18	NA	NA	-0.29	NA	NA	NA	NA	-0.09	NA	2.09	0.60	7	-8040.89	16095.79	615.13	0.00
-13.76	NA	NA	-0.12	0.04	2.48	-0.26	NA	0.08	NA	-0.01	0.06	NA	1.36	0.60	10	-8038.01	16096.01	615.35	0.00
-4.58	NA	0.14	-0.15	-0.01	NA	NA	-0.03	0.07	NA	0.04	NA	NA	2.17	0.60	9	-8039.11	16096.23	615.56	0.00
-4.81	NA	0.14	-0.18	NA	NA	-0.26	NA	NA	NA	0.01	-0.09	NA	2.07	0.60	8	-8040.13	16096.25	615.59	0.00
-4.86	NA	0.15	-0.17	-0.01	NA	-0.27	NA	NA	NA	0.00	-0.10	NA	2.09	0.60	9	-8039.13	16096.26	615.60	0.00
-12.13	-0.10	NA	-0.15	0.05	2.07	-0.26	-0.06	NA	0.15	NA	0.03	NA	1.40	0.60	11	-8037.28	16096.56	615.90	0.00
-13.68	NA	NA	-0.12	0.04	2.46	-0.26	-0.01	0.08	NA	0.00	0.06	NA	1.35	0.60	11	-8037.41	16096.82	616.16	0.00
-12.17	-0.10	NA	-0.15	0.05	2.06	-0.27	-0.06	NA	0.15	NA	NA	NA	1.40	0.60	10	-8038.59	16097.18	616.52	0.00
-3.91	0.05	NA	-0.15	NA	NA	-0.16	-0.12	0.12	0.26	0.05	NA	NA	1.65	0.60	10	-8038.73	16097.45	616.79	0.00
-12.51	0.23	-0.03	NA	NA	2.70	-0.46	NA	NA	NA	0.00	-0.06	1.81	NA	0.60	9	-8039.79	16097.58	616.92	0.00
-12.31	-0.10	NA	-0.15	0.05	2.12	-0.28	-0.06	NA	0.14	-0.01	0.03	NA	1.40	0.60	12	-8036.80	16097.59	616.93	0.00
-12.44	0.24	-0.02	NA	NA	2.68	-0.46	NA	NA	-0.02	0.00	-0.06	1.81	NA	0.60	10	-8038.86	16097.72	617.06	0.00
-4.43	0.08	0.13	-0.17	-0.02	NA	-0.33	NA	NA	NA	-0.01	NA	NA	2.00	0.60	9	-8039.87	16097.74	617.07	0.00
-4.00	NA	NA	-0.15	-0.02	NA	-0.14	-0.12	0.13	0.31	0.05	NA	NA	1.70	0.60	10	-8039.01	16098.02	617.36	0.00
-4.39	0.08	0.13	-0.17	-0.01	NA	-0.29	NA	NA	NA	NA	NA	NA	1.99	0.60	8	-8041.16	16098.33	617.67	0.00
-12.12	0.25	-0.03	NA	NA	2.65	-0.45	-0.03	NA	NA	NA	NA	1.79	NA	0.60	8	-8041.36	16098.71	618.05	0.00
-12.27	-0.10	NA	-0.15	0.05	2.09	-0.28	-0.06	NA	0.15	0.00	NA	NA	1.39	0.60	11	-8038.43	16098.85	618.19	0.00
-4.49	NA	0.13	-0.16	NA	NA	NA	-0.03	0.06	NA	0.04	NA	NA	2.13	0.60	8	-8041.67	16099.34	618.68	0.00
-11.57	0.12	0.04	NA	NA	2.31	NA	NA	NA	-0.02	0.05	-0.07	1.49	0.57	0.60	10	-8039.67	16099.35	618.68	0.00
-11.65	0.10	0.04	NA	NA	2.34	NA	NA	NA	NA	0.05	-0.07	1.48	0.56	0.60	9	-8041.02	16100.03	619.37	0.00
-2.87	0.25	NA	-0.13	NA	NA	NA	NA	NA	NA	0.07	NA	1.28	1.06	0.60	7	-8043.15	16100.30	619.64	0.00
-12.24	0.25	-0.03	NA	NA	2.68	-0.46	-0.03	NA	NA	0.00	NA	1.79	NA	0.60	9	-8041.21	16100.42	619.76	0.00
-4.62	NA	0.14	-0.16	-0.02	NA	NA	NA	0.07	NA	0.04	NA	NA	2.18	0.60	8	-8042.29	16100.59	619.92	0.00
-4.68	NA	0.14	-0.17	NA	NA	NA	-0.02	0.01	NA	NA	-0.07	0.49	2.07	0.60	9	-8041.31	16100.63	619.97	0.00
-12.11	0.25	-0.03	NA	NA	2.65	-0.45	-0.03	NA	0.00	NA	NA	1.79	NA	0.60	9	-8041.34	16100.68	620.02	0.00
-4.65	NA	0.14	-0.17	NA	NA	NA	-0.02	NA	NA	NA	-0.08	0.52	2.05	0.60	8	-8042.48	16100.96	620.30	0.00
-3.86	NA	NA	-0.15	NA	NA	-0.13	-0.12	0.12	0.29	0.05	0.03	NA	1.71	0.60	10	-8040.90	16101.80	621.14	0.00
-3.80	0.05	NA	-0.14	-0.02	NA	NA	-0.12	0.14	0.29	0.06	0.05	NA	1.70	0.60	11	-8040.15	16102.30	621.64	0.00
-12.25	0.25	-0.03	NA	NA	2.68	-0.46	-0.03	NA	0.00	0.00	NA	1.79	NA	0.60	10	-8041.18	16102.36	621.69	0.00
-4.36	0.07	0.13	-0.17	NA	NA	-0.29	NA	NA	NA	NA	NA	NA	1.99	0.60	7	-8044.45	16102.90	622.24	0.00
-4.46	NA	0.14	-0.17	-0.02	NA	NA	-0.02	NA	NA	NA	NA	0.56	2.07	0.60	8	-8043.56	16103.12	622.46	0.00
-3.95	NA	NA	-0.15	NA	NA	-0.13	-0.12	0.12	0.29	0.06	NA	NA	1.70	0.60	9	-8042.65	16103.30	622.63	0.00
-4.47	NA	0.14	-0.17	-0.03	NA	NA	NA	NA	NA	NA	NA	0.58	2.07	0.60	7	-8044.75	16103.50	622.83	0.00
-3.73	NA	NA	-0.17	NA	NA	-0.34	NA	0.06	0.22	NA	NA	0.74	1.53	0.60	8	-8043.80	16103.61	622.95	0.00
[truncated: 6,193 more rows]
